# Supplementary material for: Quantitative analysis of mammalian translation initiation sites by FACS-seq
Source: Mol Syst Biol. 2014 Aug 28;10(8):748. doi: 10.15252/msb.20145136 (PMC4299517; doi:10.15252/msb.20145136)
Supplement: Supplementary file 3 — Supplementary Table S2 [file msb0010-0748-SD3.txt]

Supplementary Table S2. TIS efficiency reference table. TIS efficiency values for all 65,536 possible AUG containing TIS sequence. Values were obtained with the dinucleotide PWM. 95% confidence intervals are provided.
sequence	efficiency	lower.bound	upper.bound
UUCAUCAUGCA	150	139	161
GCGAGUAUGGC	149	139	161
ACGAGAAUGGC	148	136	160
AUCAUCAUGCA	147	136	158
ACGAGUAUGGC	145	134	157
ACGGGAAUGGC	144	133	157
AUGGGAAUGGC	144	132	158
ACGAGGAUGGC	144	132	156
AUGAGAAUGGC	143	131	156
GUCAUCAUGCA	142	132	154
GCGGGUAUGGC	142	132	154
GUGAGUAUGGC	142	132	153
AUGAGUAUGGC	142	130	155
CUCAGUAUGGC	142	131	152
UGCAUCAUGCA	141	131	153
UCGAGAAUGGC	141	131	152
AGCAUCAUGCA	141	130	152
UCCAUCAUGCA	141	130	152
GGAGGUAUGGC	141	130	152
UUCAGUAUGGC	141	130	151
CUCAUCAUGCA	140	130	151
GCAGGUAUGGC	140	130	152
GCAUCAAUGGC	140	130	151
AUGAGGAUGGC	140	128	153
GUCAGUAUGGC	139	130	150
GUGGGUAUGGC	139	129	151
GUAGGUAUGGC	139	129	151
GCGAGAAUGGC	139	129	150
AUCAGUAUGGC	139	129	150
GGCAGUAUGGC	139	129	150
GCGGGAAUGGC	139	128	150
UCCAGUAUGGC	139	128	150
ACGCAAAUGGC	139	128	150
CCGAGAAUGGC	138	128	150
GACAUCAUGCA	138	128	149
GCCAGUAUGGC	138	128	149
GGCAUCAUGCA	138	128	150
GCCUCAAUGGC	138	128	149
GUCUCAAUGGC	138	128	148
AGGAGAAUGGC	138	127	149
UCGAGUAUGGC	137	128	148
AGCAGUAUGGC	137	127	148
ACGAGCAUGGC	137	127	149
UUCAUGAUGCA	137	126	149
AGGGGAAUGGC	137	126	149
AUGAUCAUGGC	137	125	149
AUCUCAAUGGC	137	127	148
GCGAGGAUGGC	137	127	148
UGCAGUAUGGC	137	127	147
AUGGGUAUGGC	137	125	149
GAGGGUAUGGC	137	126	148
ACGAUCAUGGC	136	126	148
UUCAUAAUGCA	136	127	147
GAAGGUAUGGC	136	125	148
CUGAGAAUGGC	136	126	147
UACAUCAUGCA	136	126	147
CGCAGUAUGGC	136	126	146
CUAGGUAUGGC	136	125	147
UUCAUCAUGUA	136	126	146
GUCGGUAUGGC	136	126	146
GGGAGUAUGGC	136	125	147
AUGGGGAUGGC	135	124	148
GAGAGUAUGGC	135	126	146
ACGGGUAUGGC	135	125	147
AUCAUCAUGUU	135	125	146
AGGAGGAUGGC	135	125	146
CCGAGGAUGGC	135	124	146
AUCUAAAUGGC	135	125	146
ACGGGGAUGGC	135	124	146
CCGAGUAUGGC	135	124	146
GACAGUAUGGC	135	125	145
GCGCAAAUGGC	135	125	145
AUGAGCAUGGC	135	123	147
UCGGGAAUGGC	135	124	146
UUCAUCAUGUU	134	125	145
GUGGGAAUGGC	134	124	145
GACGGUAUGGC	134	124	145
GCCAUCAUGCA	134	124	146
ACCAUCAUGCA	134	124	146
UUCAAAAUGCA	134	125	145
GUCUAAAUGGC	134	125	145
CUGAGUAUGGC	134	124	145
AGGAGUAUGGC	134	124	145
AUCAUGAUGCA	134	123	146
CUGGGAAUGGC	134	123	146
UUCAAGAUGCA	134	124	145
UUAAUCAUGCA	134	124	145
ACCAGUAUGGC	134	124	145
AUAGGUAUGGC	134	124	145
CUGAGGAUGGC	134	124	145
AGAGGUAUGGC	134	124	145
CCCAGUAUGGC	134	123	146
GCCUAAAUGGC	134	124	145
GCAAGUAUGGC	134	123	145
GUAUCAAUGGC	134	124	144
UGCAUGAUGCA	134	123	145
UCUAGAAUGGC	133	124	144
GGCGGUAUGGC	133	124	144
CUUACGAUGGC	133	123	144
AUCAUCAUGUA	133	123	144
UCGAGGAUGGC	133	123	144
CUCUCAAUGGC	133	123	143
UUGAGAAUGGC	133	123	144
UGCAUAAUGCA	133	123	143
AGCAUGAUGCA	133	122	145
ACCUCAAUGGC	133	123	144
AUGGUCAUGGC	133	122	145
GACAUUAUGGC	133	123	144
AUCGGUAUGGC	133	123	144
GCUUCAAUGGC	133	123	143
ACAUCAAUGGC	133	123	144
UCAGGUAUGGC	133	122	144
AUGGAAAUGGC	132	121	145
UGUAGAAUGGC	132	123	142
GUCAUUAUGCA	132	123	143
AUCAUCAUGGC	132	122	143
UCUACAAUGGC	132	123	142
UCAAGUAUGGC	132	122	143
UUAGGUAUGGC	132	122	143
CCGGGAAUGGC	132	121	144
UCAAUCAUGCA	132	122	143
AUGGGCAUGGC	132	120	144
CUCGGUAUGGC	132	122	142
GGAAGUAUGGC	132	122	143
AUGAUCAUGCA	132	121	144
CGAGGUAUGGC	132	122	143
UUCUCAAUGGC	132	122	142
UUUAGAAUGGC	132	122	143
UUCAUCAUGGC	132	122	142
GAGGGAAUGGC	132	121	143
UUCAUUAUGGC	132	122	142
CUCAUCAUGGC	132	122	142
UUUACAAUGGC	131	122	142
UUUGCAAUGGC	131	121	143
GACUCAAUGGC	131	122	142
UUUACGAUGGC	131	121	142
ACGGAAAUGGC	131	121	143
UCAUCAAUGGC	131	122	142
GACUAAAUGGC	131	122	142
UCCUCAAUGGC	131	122	142
GGGGGUAUGGC	131	121	142
UCUACGAUGGC	131	122	142
AUGCAAAUGGC	131	120	143
GACGUUAUGGC	131	121	142
UUGAGUAUGGC	131	121	142
AUAAUCAUGCA	131	121	142
ACAGGUAUGGC	131	121	142
GUUUCAAUGGC	131	121	142
ACGAAAAUGGC	131	121	142
UUCAUUAUGCA	131	121	141
CUAAGUAUGGC	131	121	142
GCGGGGAUGGC	131	121	141
GGCAUGAUGCA	131	120	143
CGCAUCAUGCA	131	121	142
CUCAUCAUGUU	131	121	141
GCGUCAAUGGC	131	121	141
GCAUAAAUGGC	131	121	142
GUCAUGAUGCA	131	120	142
GUCAGUAUGCA	131	121	141
UUGGGAAUGGC	131	121	142
CUUAGGAUGGC	131	121	142
ACGAAGAUGGC	131	120	142
UUCAACAUGCA	131	121	141
GUGAGAAUGGC	131	121	141
UUCGGUAUGGC	131	121	141
CAUACGAUGGC	131	121	141
UUUACGAUGCA	131	121	141
ACGGGCAUGGC	131	120	142
ACCUAAAUGGC	131	120	142
CUCAGGAUGGC	131	121	141
UGCAAAAUGCA	130	121	141
CUCAAGAUGCA	130	121	141
GACAUGAUGCA	130	120	142
CCAGGUAUGGC	130	120	142
CUCAUGAUGCA	130	120	142
GCGAGCAUGGC	130	121	141
GCCGGUAUGGC	130	120	141
AUAUCAAUGGC	130	120	141
UGCAAGAUGCA	130	121	141
AUCAAGAUGCA	130	120	141
CUCAGAAUGGC	130	121	140
UUUACAAUGCA	130	120	141
UGAAUCAUGCA	130	120	141
UCCAUAAUGCA	130	120	141
UGAGGUAUGGC	130	120	140
GAGGUCAUGGC	130	120	140
UUCACAAUGCA	130	121	140
UCCAUCAUGUA	130	120	140
UGUACGAUGGC	130	120	140
CGUACGAUGGC	130	120	140
CGUAGGAUGGC	130	120	140
CCAAGUAUGGC	130	119	141
UCCAAAAUGCA	130	120	140
UGUACAAUGGC	130	121	140
GUAAUCAUGCA	130	120	140
UUCACGAUGCA	130	120	140
UUUGGAAUGGC	130	119	141
GGCAUUAUGCA	130	120	140
UCCAUGAUGCA	130	119	141
CUUAGAAUGGC	130	120	140
AUCAUAAUGCA	130	120	140
UCCAUCAUGUU	129	120	140
GAGGAGAUGGC	129	120	139
GUGAGGAUGGC	129	120	140
CUCAUCAUGUA	129	120	139
UUCAGAAUGGC	129	120	139
AUGAUCAUGUU	129	119	141
CCAUCAAUGGC	129	119	140
CUAUCAAUGGC	129	120	140
UCCAGAAUGGC	129	119	140
AGAAUCAUGCA	129	119	140
GGGGGAAUGGC	129	119	140
UUCACCAUGCA	129	120	139
UUCAUUAUGUA	129	120	139
AGCGGUAUGGC	129	120	139
GGAAUCAUGCA	129	119	140
GAGGAAAUGGC	129	119	140
CAUGCGAUGGC	129	118	141
AGCAUCAUGGC	129	119	139
CGAAGUAUGGC	129	119	140
UUCAGAAUGCA	129	120	139
UGUAGGAUGGC	129	120	139
GGCUCAAUGGC	129	119	139
AUCAUUAUGGC	129	119	139
AGGGGGAUGGC	129	119	140
AACAUCAUGCA	129	119	140
CUUGCAAUGGC	129	119	140
UUCACUAUGCA	129	120	139
UCUAGGAUGGC	129	119	139
CUAGGAAUGGC	129	119	140
UAUACGAUGGC	129	119	139
GUAAGUAUGGC	129	119	139
ACGAUCAUGUU	129	119	140
AUGAAGAUGGC	129	118	141
UAUGCAAUGGC	129	118	140
CUCAUUAUGGC	129	119	139
AGAGGAAUGGC	129	119	139
CUUACAAUGGC	129	119	139
GAGGGGAUGGC	129	119	139
AGCAAGAUGCA	128	119	139
GGAUCAAUGGC	128	119	139
CGUAGAAUGGC	128	119	139
UCCAAGAUGCA	128	118	139
GACAUUAUGCA	128	119	139
UGUGGAAUGGC	128	119	138
ACGAACAUGGC	128	118	139
ACGGUCAUGGC	128	118	139
AAGGAAAUGGC	128	118	140
ACGAUCAUGCA	128	118	139
UUUAGGAUGGC	128	118	139
GGCAGUAUGCA	128	119	139
UCUACAAUGUU	128	119	138
GCAAUCAUGCA	128	118	140
CUUGCGAUGGC	128	118	139
AGCAUAAUGCA	128	119	139
UCUGCAAUGGC	128	119	138
UGCAGAAUGGC	128	119	138
GCGAUCAUGCA	128	118	139
GCGAUCAUGGC	128	118	139
CACAGUAUGGC	128	119	138
AGGAUCAUGGC	128	118	139
CUAAUCAUGCA	128	118	139
GAGAUCAUGGC	128	118	138
AGAAGUAUGGC	128	118	139
AUGAAAAUGGC	128	117	140
GUCAGUAUGUA	128	119	138
GUGAUCAUGCA	128	118	138
AGCAUCAUGUU	128	118	138
AGCAGAAUGGC	128	118	138
GUCAUUAUGGC	128	119	138
AUGGAGAUGGC	128	117	139
CACAUCAUGGC	128	118	138
CGCAGGAUGGC	128	118	138
CAUAAGAUGGC	128	118	138
UACAUCAUGGC	128	118	138
UGUGCAAUGGC	128	119	138
UACAUUAUGGC	128	118	138
CUUGGAAUGGC	128	118	139
AUGGACAUGGC	128	117	140
UUCAGUAUGUA	128	119	138
AAGGGAAUGGC	128	117	140
AGCAGGAUGGC	128	118	138
UACAUGAUGCA	128	117	139
UGCAUUAUGGC	128	118	138
UUAAGUAUGGC	128	118	138
GUGGGGAUGGC	128	118	138
UCUACAAUGCA	128	119	138
CGAGGAAUGGC	128	118	138
GAAGUUAUGGC	128	117	139
CGGAGAAUGGC	128	118	138
UCGAUCAUGGC	128	118	138
UUUACAAUGUU	128	118	138
CACAUCAUGCA	128	118	138
AUCAUCAUGCU	128	118	138
UGAAGUAUGGC	128	118	138
UCGAAAAUGGC	127	118	138
CAUGAGAUGGC	127	117	139
GGCUAAAUGGC	127	118	138
ACAAGUAUGGC	127	117	138
GGGAGAAUGGC	127	118	138
GGCAUUAUGGC	127	118	138
CGCAGAAUGGC	127	118	137
AGGGGUAUGGC	127	117	138
GAUGAGAUGGC	127	117	139
UCAGGAAUGGC	127	117	138
AAGGAGAUGGC	127	117	138
AAGAUCAUGGC	127	117	138
UCUACGAUGCA	127	118	137
AUGAACAUGCA	127	116	139
AGCAUUAUGGC	127	118	138
CCUACGAUGGC	127	117	138
UAUGAAAUGGC	127	117	139
UCGCAAAUGGC	127	118	137
CCGAGCAUGGC	127	117	138
UCUGGAAUGGC	127	118	138
UCGAGCAUGGC	127	118	137
CUUAAGAUGGC	127	117	138
GCGUAAAUGGC	127	118	137
AUGAACAUGGC	127	116	139
AUCAACAUGCA	127	118	137
CUCGGAAUGGC	127	118	137
UACAGUAUGGC	127	118	137
AUCGUCAUGGC	127	118	137
AUCAGAAUGGC	127	118	137
UUCAGUAUGCA	127	118	137
UUCAUCAUGCU	127	118	137
UAUGCGAUGGC	127	117	138
CUGAGCAUGGC	127	117	137
CCCUCAAUGGC	127	117	138
UACAAGAUGCA	127	117	137
ACCAUCAUGUU	127	117	138
AUCGGAAUGGC	127	117	137
GUCUCGAUGGC	127	118	137
UUUGAAAUGGC	127	117	137
UCCAUUAUGGC	127	117	137
GACAAGAUGCA	127	117	137
UGUACGAUGCA	127	118	137
AUCCAAAUGGC	127	117	137
GUCAUUAUGUA	127	118	137
AUCAGGAUGGC	127	117	137
UCCAUCAUGGC	127	117	137
CUGGGGAUGGC	127	117	137
GAGAGGAUGGC	127	117	137
UCACAAAUGGC	127	117	137
AAGGUCAUGGC	127	117	138
AGCUAAAUGGC	127	117	137
AUAGUCAUGGC	127	117	137
CUCUAAAUGGC	127	117	137
AGCUCAAUGGC	127	117	137
CUGAUCAUGGC	127	117	137
UUCAUAAUGUU	127	118	136
AUCAAAAUGCA	127	117	137
GCCAGUAUGCA	127	117	137
UGCAUCAUGGC	127	117	136
AGUAGGAUGGC	126	117	137
UCCCAAAUGGC	126	116	137
UGGAGAAUGGC	126	117	136
GAGGAUAUGGC	126	117	136
CCCAUCAUGCA	126	116	138
UUGAGGAUGGC	126	117	137
AUAAGUAUGGC	126	117	137
CUCACGAUGCA	126	117	136
CUGGGUAUGGC	126	116	137
GCGGGCAUGGC	126	117	137
UUUGCGAUGGC	126	117	137
ACACAAAUGGC	126	117	137
ACGUCAAUGGC	126	117	137
CAUGCAAUGGC	126	116	138
ACCCAAAUGGC	126	116	138
UGUACAAUGCA	126	117	136
CUCAAAAUGCA	126	117	136
AUAGGAAUGGC	126	116	137
UAUAAGAUGGC	126	117	136
GGGAGGAUGGC	126	117	137
GUCAUCAUGUU	126	117	136
GCCAGUAUGUA	126	117	136
UGCAUCAUGUA	126	117	136
GAAGUCAUGGC	126	116	137
GAAGCUAUGGC	126	116	137
ACGCAGAUGGC	126	117	136
GAUGCGAUGGC	126	116	137
UCCACAAUGCA	126	117	136
GACGUCAUGGC	126	117	136
GCCUCGAUGGC	126	117	136
AGCGGAAUGGC	126	117	136
ACAAUCAUGCA	126	116	137
ACGGAGAUGGC	126	116	136
AGGAGCAUGGC	126	116	137
UCCAGAAUGCA	126	116	136
UCUAAAAUGGC	126	117	136
UUCGGAAUGGC	126	116	136
UGAGGAAUGGC	126	117	136
AGUAGAAUGGC	126	117	136
UUCAUGAUGUA	126	116	137
AUAGUCAUGUU	126	117	136
UGUAAGAUGGC	126	117	136
UGCAGAAUGCA	126	117	136
UGUAAAAUGGC	126	117	136
CCUAGGAUGGC	126	116	136
UUUAAAAUGGC	126	116	136
UUAUCAAUGGC	126	117	136
ACGAAAAUGUU	126	116	136
AGCAUCAUGUA	126	116	136
CGGAGGAUGGC	126	116	136
GUCAUCAUGUA	126	117	135
UUUAAGAUGGC	126	116	136
CGUAAGAUGGC	126	116	136
CUCAUGAUGGC	126	115	137
GAAUCAAUGGC	126	116	136
UCUCCAAUGGC	126	116	135
UCUCAAAUGGC	126	116	135
UUCUAAAUGGC	126	117	135
CUAGUCAUGGC	126	116	136
CCUAGAAUGGC	126	116	136
CACAUGAUGGC	126	115	137
CGCAUGAUGCA	126	115	137
UAUGAGAUGGC	126	115	137
UCCAGUAUGUA	125	116	136
ACGAGAAUGUU	125	116	136
UCUUCAAUGGC	125	116	135
ACAUAAAUGGC	125	116	136
GGUAGUAUGGC	125	116	135
ACGAACAUGCA	125	115	136
CUCAACAUGCA	125	116	135
AGGGAAAUGGC	125	115	136
ACGAGAAUGGG	125	116	136
UUAGGAAUGGC	125	116	136
AUCAUUAUGCA	125	116	135
UUCAUUAUGUU	125	116	135
GUAUAAAUGGC	125	116	135
GUCAAGAUGCA	125	116	135
AGCAUGAUGGC	125	115	137
UUCAGGAUGCA	125	116	136
UAUACAAUGGC	125	116	135
GAGGACAUGGC	125	116	135
CUCCAAAUGGC	125	116	135
UCAACCAUGCA	125	116	136
CUCAUAAUGCA	125	116	135
GACAUCAUGGC	125	116	135
GAAGAUAUGGC	125	116	136
UCAAUCAUGUU	125	116	136
CCAGGAAUGGC	125	115	137
UGCAUCAUGUU	125	116	135
AUGAAGAUGCA	125	115	137
AGUGGAAUGGC	125	116	135
UGCGGUAUGGC	125	116	135
UGCAUUAUGCA	125	116	135
UCGGGUAUGGC	125	116	135
CACAUUAUGGC	125	116	135
CGUACAAUGGC	125	116	135
AGAGUCAUGGC	125	116	135
UCCGGUAUGGC	125	115	136
CCGCAAAUGGC	125	116	135
GGUAGGAUGGC	125	116	135
UUCAGGAUGGC	125	116	135
ACGGACAUGGC	125	115	136
GUCAUAAUGCA	125	116	135
CGCAAGAUGCA	125	115	135
UGUGAAAUGGC	125	116	135
UACAUCAUGUA	125	116	135
GGCAUAAUGCA	125	115	135
GGUGGAAUGGC	125	116	135
UUAACCAUGCA	125	115	135
CUAGCUAUGGC	125	116	135
GACAUUAUGUA	125	116	135
GCCAUUAUGCA	125	115	135
GGCAAGAUGCA	125	115	136
ACAGGAAUGGC	125	115	136
UUUACGAUGUU	125	115	135
UUUACUAUGGC	125	116	135
GCACAAAUGGC	125	116	135
CGUGGAAUGGC	125	116	135
CCACAAAUGGC	125	115	135
GUGAUCAUGGC	125	116	135
UUCAAUAUGCA	125	116	135
UUUAUCAUGGC	125	115	135
UCUAAGAUGGC	125	116	135
AAGAAGAUGGC	125	115	136
CAGAAGAUGGC	125	115	135
UUGAUCAUGGC	125	115	135
AGCAAAAUGCA	125	115	135
UCCACGAUGCA	125	115	135
CAGGAAAUGGC	125	115	135
CGCGGUAUGGC	125	116	135
AUAAUCAUGUU	125	115	135
CAUGAAAUGGC	125	114	136
CGCAUCAUGGC	125	115	135
AUCAUGAUGUU	125	114	136
UUUACGAUGUA	125	115	135
UCUACGAUGUU	125	116	134
GUCAUUAUGUU	125	116	134
CUGGAAAUGGC	125	115	135
GAGAGAAUGGC	125	116	134
UCGGAAAUGGC	125	115	135
UCCUAAAUGGC	125	115	135
AUCUCGAUGGC	125	115	135
GCUAGUAUGGC	125	116	134
GUCACUAUGCA	125	116	134
CUGAAGAUGGC	125	115	135
CCCAGAAUGGC	125	114	136
AUUGGAAUGGC	125	115	135
UCCAACAUGCA	124	115	135
AACAUCAUGGC	124	115	135
AUCAUGAUGGC	124	114	136
GAGAAGAUGGC	124	115	134
UGCACAAUGCA	124	116	134
GACUCGAUGGC	124	115	134
CAGGAGAUGGC	124	115	134
UUUUCAAUGGC	124	115	135
CUUACGAUGCA	124	115	135
ACCAUCAUGUA	124	115	135
UGCACGAUGCA	124	115	134
UUUAGUAUGGC	124	115	134
GGUUCAAUGGC	124	115	134
UCUAGUAUGGC	124	115	134
CCGAAGAUGGC	124	114	135
AAGAGGAUGGC	124	114	135
ACGAAGAUGCA	124	114	135
CAAGGUAUGGC	124	114	135
UUAAUCAUGUU	124	115	134
CUUGAAAUGGC	124	115	134
GCCAUGAUGCA	124	114	136
GACUAGAUGGC	124	115	134
ACGUAAAUGGC	124	115	134
GUUAGUAUGGC	124	115	134
UGCAGGAUGGC	124	115	134
ACCAUCAUGGC	124	114	135
ACGAUGAUGGC	124	114	136
UCUACUAUGGC	124	115	134
UCCAGGAUGGC	124	114	135
AUGGGAAUGGG	124	113	136
AUGAAAAUGCA	124	113	136
UUCAUGAUGUU	124	114	135
UUUACCAUGCA	124	115	134
CUCACCAUGCA	124	115	134
GUGAGCAUGGC	124	115	134
GUGGGCAUGGC	124	115	134
ACGAAAAUGCA	124	114	135
UUCAUAAUGGC	124	115	134
UUCAUGAUGGC	124	114	135
UGUAUGAUGGC	124	114	135
AUCAGGAUGCA	124	114	134
CCCAGGAUGGC	124	113	135
CGGGGAAUGGC	124	114	135
GAUGAAAUGGC	124	114	135
CCGAAAAUGGC	124	114	135
AGAUCAAUGGC	124	115	134
ACCGGUAUGGC	124	114	135
GAUUCAAUGGC	124	114	134
CCGAUCAUGGC	124	114	135
CCGGGGAUGGC	124	114	135
GAAAUCAUGCA	124	113	136
UUCCAAAUGGC	124	115	134
CUUGGGAUGGC	124	114	135
UCCAUUAUGUA	124	115	134
GACGAUAUGGC	124	115	134
AUUAGGAUGGC	124	114	134
UACAUAAUGCA	124	115	134
UUUAAGAUGCA	124	114	134
ACCAGAAUGGC	124	114	134
AAGGACAUGGC	124	114	135
UACAAAAUGCA	124	115	134
AGGAAGAUGGC	124	114	135
AUCAUUAUGUA	124	115	134
UACAUGAUGGC	124	114	135
GACAUCAUGUA	124	115	134
GUGCAAAUGGC	124	115	133
CCUACAAUGGC	124	114	134
AUGAUGAUGGC	124	113	136
GCCAUUAUGGC	124	114	134
UCUACGAUGUA	124	115	133
ACCAUGAUGCA	124	113	135
GCGAACAUGCA	124	114	134
AUCAGAAUGCA	124	114	134
AUAUAAAUGGC	124	114	134
AUCAGUAUGUA	124	115	133
GGAGGAAUGGC	124	114	134
CACAAGAUGCA	124	114	134
CGUGCAAUGGC	124	114	134
UCGAAAAUGCA	124	114	134
GUCUAGAUGGC	124	115	133
GCGCAGAUGGC	124	115	133
ACGAUAAUGGC	124	114	134
AAGGGGAUGGC	124	113	135
UCCAUAAUGUU	124	114	133
CUUGAGAUGGC	124	114	133
GUGGUCAUGGC	124	115	133
CUCACUAUGGC	124	115	133
UCCACCAUGCA	124	114	134
AUGAGAAUGGG	123	113	134
GCGAUCAUGUU	123	114	133
GCGGAAAUGGC	123	114	133
GGCAGUAUGUA	123	114	133
GUCAAUAUGCA	123	115	133
UCCACUAUGCA	123	114	133
CUCGUCAUGGC	123	115	133
UUCACUAUGGC	123	115	133
CAAGUCAUGGC	123	114	134
AAGAGAAUGGC	123	114	134
AUCAUGAUGUA	123	113	134
AUCAUAAUGUU	123	114	133
UCCAUUAUGCA	123	114	134
UUUAAAAUGCA	123	114	133
CUUACGAUGUU	123	114	133
AUUAGAAUGGC	123	114	134
UUUAUGAUGGC	123	113	135
UCGAAGAUGGC	123	114	133
CGGAGUAUGGC	123	114	133
CGCAUUAUGGC	123	114	133
CUGAAAAUGGC	123	114	134
UUCGUCAUGGC	123	114	133
UUCAUAAUGUA	123	114	133
GGUAGAAUGGC	123	114	133
GUGUCAAUGGC	123	114	133
UUAGUCAUGGC	123	114	133
UUGAUCAUGCA	123	114	133
CACGUCAUGGC	123	114	133
UCUGAAAUGGC	123	114	133
ACGAACAUGUU	123	113	134
CGUGCGAUGGC	123	114	133
UUGGGUAUGGC	123	114	134
AUCAUUAUGUU	123	114	133
GUUGGAAUGGC	123	114	133
UGUAUAAUGGC	123	114	133
CUAAUCAUGUU	123	114	133
GUCGUUAUGGC	123	114	132
UGCAACAUGCA	123	114	133
UGCGGAAUGGC	123	114	133
GCGAAGAUGCA	123	114	133
UGCAUGAUGGC	123	113	134
AGGAAAAUGGC	123	113	134
CGCAUGAUGGC	123	113	134
CAGGGAAUGGC	123	113	134
CAGAGGAUGGC	123	114	133
UCGAUCAUGCA	123	114	133
AUUUCAAUGGC	123	113	134
AUCUAGAUGGC	123	114	133
ACGAAGAUGUU	123	113	133
GAGCAAAUGGC	123	114	133
UGCAUAAUGGC	123	114	132
UGUGCGAUGGC	123	114	132
AGCAGGAUGCA	123	113	133
CUCAGGAUGCA	123	114	133
AUGAAAAUGUU	123	113	134
GGGGGGAUGGC	123	114	133
CCGGGUAUGGC	123	113	133
UUCACUAUGUU	123	114	132
UACGUCAUGGC	123	114	133
UAUAAAAUGGC	123	114	133
GCGGUCAUGGC	123	114	132
CUUAAAAUGGC	123	114	133
CUCAGUAUGUA	123	114	132
GCUCAAAUGGC	123	114	132
AUCAGUAUGCA	123	114	132
AAGAGUAUGGC	123	113	133
GCAUCGAUGGC	123	114	133
AUCGUCAUGUU	123	114	132
AACGUCAUGGC	123	113	133
CAUACAAUGGC	123	113	133
AUGAUCAUGUA	123	112	134
GCGACUAUGGC	123	114	132
GCCCAAAUGGC	123	113	133
UCGACAAUGGC	123	114	132
AGCAUCAUGCU	123	113	133
CUUUCAAUGGC	123	113	133
ACGCCAAUGGC	123	113	133
ACAAUCAUGUU	123	113	133
ACCAGGAUGGC	123	113	133
CACAAGAUGGC	123	113	133
UUCACUAUGUA	123	114	132
GAGAUCAUGCA	123	113	133
UUUAUAAUGGC	123	113	132
CGAAUCAUGCA	123	113	133
GAUGCAAUGGC	123	112	134
GCGAGUAUGAC	123	114	132
GGAGUUAUGGC	123	114	132
UCAACUAUGUU	123	114	132
CACGGUAUGGC	123	113	133
CGCGGAAUGGC	123	114	132
GAAAGUAUGGC	122	112	134
GAUGCUAUGGC	122	112	133
UGGGGAAUGGC	122	113	132
AGCAGAAUGCA	122	113	132
CUCAUGAUGUU	122	113	133
UCCAGUAUGCA	122	113	132
GUCAUCAUGCU	122	113	132
UCAACAAUGCA	122	113	132
CCCCAAAUGGC	122	112	134
UUGGAAAUGGC	122	113	133
UUAGCUAUGGC	122	113	132
GCAGGAAUGGC	122	113	133
AGGGUCAUGGC	122	113	133
UAGGAAAUGGC	122	113	132
GAUAAGAUGGC	122	113	133
UGUAGUAUGGC	122	114	132
UGCAGGAUGCA	122	113	132
CUCGGGAUGGC	122	113	132
GUCAGUAUGUU	122	114	132
AUGUCAAUGGC	122	112	134
GCGAGAAUGCA	122	113	132
GGCAGGAUGCA	122	113	132
GACAUCAUGUU	122	113	132
AUCCUAAUGGC	122	113	132
AUGAUAAUGGC	122	112	133
GCUAGGAUGGC	122	113	132
CUUAGUAUGGC	122	113	132
GGCAUUAUGUA	122	113	132
GAGAAUAUGGC	122	113	132
ACGCACAUGGC	122	113	132
CUAACCAUGCA	122	113	132
GAUACGAUGGC	122	113	132
ACGGGAAUGGG	122	112	133
GCCUAGAUGGC	122	113	132
AGCGUCAUGGC	122	113	132
UCUGCGAUGGC	122	113	132
UGGAGUAUGGC	122	113	132
GCGAAUAUGGC	122	113	132
GCAAGUAUGCA	122	112	133
CUUACUAUGGC	122	113	132
UUUACAAUGUA	122	113	132
GAGGCUAUGGC	122	113	132
GUCAGGAUGCA	122	113	132
UCUACAAUGUA	122	114	131
GGAUAAAUGGC	122	113	132
UCGAAAAUGUU	122	113	132
CUCACAAUGCA	122	113	132
UUAGUCAUGUU	122	113	132
CUUAUGAUGGC	122	112	133
AGGAGAAUGGG	122	113	132
GUUGGUAUGGC	122	113	132
AUGAACAUGUU	122	112	133
UAUAUGAUGGC	122	112	133
AUGGUAAUGGC	122	112	133
UCAGCUAUGGC	122	113	132
ACGCGAAUGGC	122	113	132
GCCAUUAUGUA	122	113	132
CUCAGAAUGCA	122	113	132
GCUUCGAUGGC	122	113	132
UUCAAAAUGUU	122	113	131
UACAUCAUGUU	122	113	132
UCAAUCAUGUA	122	112	132
UGUACAAUGUU	122	113	131
UCCGGAAUGGC	122	112	132
GUGAACAUGCA	122	113	132
CUACAAAUGGC	122	113	132
ACGAGAAUGCA	122	112	132
GUCAACAUGCA	122	113	132
GGUGGGAUGGC	122	113	132
AACAGUAUGGC	122	113	132
UGUAAGAUGCA	122	113	132
ACGACCAUGGC	122	112	132
CUUAUCAUGGC	122	113	132
UCGGGGAUGGC	122	113	132
CUCUCGAUGGC	122	113	131
GCAAGUAUGUA	122	112	132
GUAGUCAUGUU	122	113	131
GCCAUCAUGUU	122	113	132
CACAUGAUGCA	122	112	133
CAAGCUAUGGC	122	112	132
UUUGAGAUGGC	122	113	132
UUAAACAUGCA	122	112	132
AGCAUGAUGUU	122	112	133
ACGACAAUGGC	122	112	132
UCAACUAUGCA	122	113	131
UUUAUCAUGCA	122	112	132
AUCGUUAUGGC	122	113	131
ACUAGAAUGGC	122	113	132
GCAUCCAUGGC	122	112	132
UCUAUCAUGGC	122	113	132
CUCAUCAUGCU	122	113	131
AGGGGCAUGGC	122	112	132
CUCAUGAUGUA	122	112	132
GCGAAGAUGGC	122	112	132
AUCACGAUGCA	122	112	132
CAGAUCAUGGC	122	112	132
GACAUGAUGGC	122	112	133
UGCAUAAUGUU	122	113	131
ACCAAGAUGCA	122	112	132
AGCAUUAUGCA	122	112	132
CUGGGCAUGGC	122	112	132
UUCAAAAUGCU	122	113	131
AUCGGGAUGGC	122	112	132
UGUACAAUGGG	122	113	131
UUAAUCAUGUA	122	112	132
GACAAUAUGCA	122	113	131
ACGAUCAUGUA	122	112	132
GCAUCUAUGGC	122	112	131
UGUAUCAUGGC	122	113	131
GCGAAAAUGCA	122	112	132
CAGAGAAUGGC	122	112	131
GUAGUCAUGCA	122	113	131
ACGACGAUGGC	122	112	132
GUAGUUAUGGC	122	113	131
GGUGGUAUGGC	122	113	131
CUUACAAUGUU	121	113	131
UUUCAAAUGGC	121	112	131
UUGAGCAUGGC	121	112	131
UCAAACAUGCA	121	112	132
AGCAACAUGCA	121	112	131
AACAUUAUGGC	121	112	132
GCUAGAAUGGC	121	112	131
CCGGAAAUGGC	121	112	132
AGCAUAAUGGC	121	112	131
UCCAGGAUGCA	121	112	132
UUGAAAAUGGC	121	112	131
AUGGCAAUGGC	121	111	133
UGCAGUAUGCA	121	113	131
UUUACCAUGGC	121	112	131
GUUUCGAUGGC	121	112	131
UGCAUUAUGUA	121	113	131
ACGAAUAUGGC	121	112	132
GAUGUGAUGGC	121	111	132
GAGGGCAUGGC	121	112	131
UCAAAAAUGCA	121	112	132
AAGGGUAUGGC	121	111	132
UGUAAAAUGCA	121	113	131
CACAGGAUGGC	121	112	131
GCGAGUAUGUA	121	112	131
UCAAGAAUGGC	121	112	132
ACUAGGAUGGC	121	112	131
GACAUAAUGCA	121	112	131
AUGAGAAUGUU	121	111	132
AUCACCAUGCA	121	112	131
CUAGUCAUGUU	121	112	131
AUGACCAUGCA	121	111	133
GGAAGUAUGCA	121	112	132
GUUAGGAUGGC	121	112	131
GGAGGUAUGGG	121	112	131
UUAACUAUGCA	121	112	131
AACAUGAUGCA	121	111	133
ACCAUUAUGGC	121	112	132
GCGCGAAUGGC	121	113	131
UACGGUAUGGC	121	112	131
GCAGCUAUGGC	121	112	131
UCCAUGAUGUA	121	111	132
CUUACCAUGGC	121	112	131
CUCAUAAUGGC	121	112	131
AGGAUCAUGCA	121	111	132
GCUGGAAUGGC	121	112	131
UUUGGGAUGGC	121	111	132
CUGAACAUGGC	121	112	131
GUAGCUAUGGC	121	112	131
AGGGAGAUGGC	121	112	131
GCCAGUAUGUU	121	112	131
CGUAAAAUGGC	121	112	131
CCCAUCAUGGC	121	111	132
AGUAAGAUGGC	121	112	131
UCUAUAAUGGC	121	112	131
UCGAACAUGCA	121	112	131
CGUGGGAUGGC	121	112	131
AGAAUCAUGUU	121	112	131
AUCGUCAUGCA	121	112	131
CUCACUAUGCA	121	112	130
CGUAUGAUGGC	121	111	132
UCCACUAUGGC	121	112	131
UCCAUAAUGGC	121	112	131
AUGAAGAUGUU	121	111	132
GAUGGGAUGGC	121	111	132
AUACAAAUGGC	121	112	131
ACGGCAAUGGC	121	111	131
UCUAUGAUGGC	121	111	132
UUCGUUAUGGC	121	112	130
GACAAUAUGGC	121	112	131
CACGAGAUGGC	121	112	131
UUUCCAAUGGC	121	112	131
UCGAACAUGGC	121	112	131
AGCCAAAUGGC	121	112	131
ACUUCAAUGGC	121	112	131
CAUAUGAUGGC	121	111	132
CCUAAGAUGGC	121	111	131
AUGAUCAUGGG	121	111	132
UAAGUCAUGGC	121	112	131
UGCACUAUGCA	121	112	130
GACAUUAUGUU	121	112	131
AGGGGAAUGGG	121	111	131
CUGGAGAUGGC	121	112	131
GCGAGUAUGUU	121	112	130
CCCGGUAUGGC	121	111	132
CUCAAGAUGGC	121	112	131
CGCAAAAUGCA	121	112	131
GAUGGAAUGGC	121	111	132
AGUGGGAUGGC	121	112	131
AUGUAAAUGGC	121	111	132
GAUAUGAUGGC	121	111	132
GUGGAAAUGGC	121	112	130
GGCGUUAUGGC	121	112	130
GACGUGAUGGC	121	112	131
UCCAUUAUGUU	121	112	131
ACAGUCAUGGC	121	112	131
AGCGGGAUGGC	121	112	131
CGUGAAAUGGC	121	112	130
UGUACUAUGGC	121	112	130
AAGAAAAUGGC	121	111	131
AGUACGAUGGC	121	112	130
GCGAGAAUGUU	121	112	130
UCACCAAUGGC	121	112	130
UGCAUGAUGUA	121	111	131
GUCAUCAUGGC	121	112	130
GAAUAAAUGGC	121	111	131
UAAGGUAUGGC	121	111	131
CCAAUCAUGCA	121	111	132
GCGAAAAUGGC	121	112	131
GCCAUCAUGUA	121	111	131
UACGUUAUGGC	121	112	130
GGCAGAAUGCA	121	112	131
UCGACAAUGUU	121	112	130
AUGAGAAUGCA	121	111	132
GUCAGAAUGCA	121	112	130
GUCAAAAUGCA	121	112	130
AUCAUAAUGGC	121	112	130
AUCCUCAUGGC	121	112	130
CUCAUAAUGUU	121	112	130
UUCAGUAUGUU	121	112	130
GCAAGUAUGUU	121	111	131
GCGAUUAUGGC	121	112	130
GCGAGGAUGCA	121	112	130
UCUAAAAUGCA	121	112	130
UUGAAAAUGCA	121	111	130
UCCAAAAUGUU	121	111	130
UUCAAUAUGGC	121	112	130
CUGCAAAUGGC	121	112	130
GAUGUCAUGGC	121	111	131
GCCAUUAUGUU	121	111	130
GCGCCAAUGGC	121	112	130
AAAGUCAUGGC	121	110	132
CUCAAUAUGGC	121	112	130
GCCAAGAUGCA	121	111	131
CCCAUCAUGUU	121	111	131
ACGAGGAUGGG	121	111	131
CUCAUUAUGUA	120	112	130
GGCAUCAUGUU	120	111	130
CGCAUAAUGCA	120	111	130
CUUACGAUGUA	120	111	130
CGAGUCAUGGC	120	112	130
UCAGUCAUGGC	120	112	130
UUAACAAUGCA	120	112	130
UCCACUAUGUU	120	112	130
UUCGUCAUGCA	120	112	130
AUAGUCAUGCA	120	111	130
GUGAAGAUGCA	120	111	130
GGCAAUAUGCA	120	111	130
UCAGCAAUGUU	120	112	130
AUUACGAUGGC	120	111	130
CAUAGGAUGGC	120	111	131
GUAAGUAUGCA	120	111	130
UUUGCAAUGUU	120	111	130
AGAGUCAUGUU	120	112	130
GAGAUUAUGGC	120	111	130
GAGAAGAUGCA	120	111	130
UACAACAUGCA	120	112	130
GUGAUCAUGUU	120	112	130
UACAUAAUGGC	120	112	130
GGCAUUAUGUU	120	111	130
AGUAUGAUGGC	120	111	131
GUUACGAUGCA	120	111	130
AGCAUAAUGUU	120	112	130
UCUACCAUGGC	120	112	130
CUCAUUAUGCA	120	112	130
ACGACUAUGGC	120	111	130
ACCAUAAUGCA	120	111	130
AACAUGAUGGC	120	110	132
UGUACGAUGGG	120	112	130
GACCAAAUGGC	120	111	130
CCCUAAAUGGC	120	110	131
UCGACUAUGGC	120	112	130
UUUACAAUGGG	120	111	130
CUAAUCAUGGC	120	111	130
CGUGAGAUGGC	120	112	130
CGCAUCAUGUU	120	111	130
AGCAUGAUGUA	120	110	131
CCUGCAAUGGC	120	111	130
UGCAUCAUGCU	120	111	130
GUGUAAAUGGC	120	111	130
CAGAAAAUGGC	120	111	130
UCGAUCAUGUU	120	111	130
GUCUUAAUGGC	120	111	130
AUGACCAUGGC	120	110	131
UUCACAAUGUU	120	112	129
UCGAGAAUGGG	120	112	129
UAUAUCAUGGC	120	111	130
UGCUCAAUGGC	120	112	129
ACCUCGAUGGC	120	111	130
UGCAGUAUGUA	120	112	129
CUCAGUAUGCA	120	111	130
GCCAGUAUGAC	120	111	130
ACCCUAAUGGC	120	110	131
GGCAAAAUGCA	120	111	130
UGUGAGAUGGC	120	112	129
UGGAGGAUGGC	120	111	130
GAGGUUAUGGC	120	111	130
UCUACGAUGAC	120	111	130
UGUGGGAUGGC	120	111	130
UCCAUGAUGUU	120	110	131
AUGCAGAUGGC	120	110	131
UCUAAGAUGCA	120	111	130
UCCAUGAUGGC	120	110	131
CCGAACAUGGC	120	110	131
CAUAAAAUGGC	120	111	130
UCGAAGAUGCA	120	111	130
GUAGUCAUGGC	120	111	129
GGAGCUAUGGC	120	111	129
ACGACCAUGUU	120	111	130
UCUACCAUGCA	120	111	130
GUAGGAAUGGC	120	111	130
AUUGGGAUGGC	120	110	131
UCGACCAUGCA	120	111	130
UUCAGUAUGGG	120	111	129
CCUGGAAUGGC	120	110	130
ACGACCAUGCA	120	110	130
CUUCAAAUGGC	120	111	130
GCUCCAAUGGC	120	111	130
GCAACUAUGCA	120	111	130
CUGGUCAUGGC	120	111	130
AUGGAAAUGUU	120	110	131
AUGAAUAUGGC	120	110	131
UUAGUCAUGCA	120	111	130
GUCGUCAUGCA	120	111	129
ACGACAAUGUU	120	111	130
GACAACAUGCA	120	111	130
UCCAUCAUGCU	120	111	130
UUCAUAAUGCU	120	111	129
AAGAACAUGGC	120	110	130
UCAUAAAUGGC	120	111	129
GGCACUAUGCA	120	111	130
GAUGGUAUGGC	120	110	131
CAGAGUAUGGC	120	111	130
CUUACGAUGAC	120	111	130
ACAGUCAUGUU	120	111	130
AGGCAAAUGGC	120	111	130
ACGAAAAUGCU	120	110	130
GCGACCAUGCA	120	111	130
UUAAAAAUGCA	120	111	130
GGUACGAUGCA	120	111	130
UGCACCAUGCA	120	111	129
GUUGGGAUGGC	120	111	130
UCGACAAUGCA	120	111	129
AGCAGUAUGGG	120	111	129
ACCGGAAUGGC	120	110	131
GACGCUAUGGC	120	111	129
AUUGCAAUGGC	120	110	130
UUGAACAUGCA	120	111	130
AGUGAAAUGGC	120	111	129
UUUGCAAUGGG	120	111	130
CUCAAGAUGUU	120	111	129
GCAAUCAUGUU	120	110	130
GGAGUCAUGGC	120	111	129
UAAAUCAUGCA	120	110	131
ACGAUCAUGAC	120	110	130
GAGGUGAUGGC	120	111	129
UGAGUCAUGGC	120	111	129
UCAACUAUGGC	120	111	129
CUCACUAUGUU	120	111	129
GGCAUCAUGUA	120	111	130
GUAGCUAUGUU	120	111	129
UAGGGAAUGGC	120	110	130
GCAGCUAUGUU	120	111	129
CGCUCAAUGGC	120	111	129
UACACGAUGCA	120	111	129
GCCACUAUGCA	120	111	129
UCGAGAAUGUU	120	111	129
AUGGCCAUGGC	120	109	131
GUCCAAAUGGC	120	111	129
UAGAUCAUGGC	120	111	129
AUUGAAAUGGC	120	110	130
GACACUAUGCA	120	111	129
CCGACGAUGGC	120	110	130
CUUCCAAUGGC	120	110	130
UCCAUAAUGUA	120	111	129
GCCAUAAUGCA	120	110	130
CCCAAGAUGCA	120	109	131
AACUAAAUGGC	120	110	130
UCCACUAUGUA	120	111	129
AUCAGUAUGUU	120	111	129
UGUACGAUGUU	120	111	129
AUGAGGAUGGG	120	110	130
UAUACGAUGCA	120	111	129
UCAACAAUGUU	120	111	129
UGCAGUAUGGG	120	111	129
GUUAGAAUGGC	120	111	129
ACGGUAAUGGC	120	110	130
UGAAAAAUGCA	120	110	129
CACGUGAUGGC	120	110	129
GGCAGGAUGGC	120	111	129
CUCAUCAUGAC	119	111	129
ACGAGGAUGUU	119	110	130
AUUAUCAUGGC	119	110	129
GCAGUCAUGUU	119	111	129
GCAGUUAUGGC	119	111	129
CGAUCAAUGGC	119	110	129
AGGAUGAUGGC	119	109	131
GCGGAGAUGGC	119	111	129
GAUACUAUGGC	119	111	129
GACGUCAUGCA	119	110	129
AACAAGAUGCA	119	110	130
CUGACGAUGGC	119	110	129
CAGGGGAUGGC	119	110	130
CUUACAAUGCA	119	111	129
GCAGGUAUGUU	119	110	129
CUCAUUAUGUU	119	111	129
UCGAGAAUGCA	119	111	129
CGCACGAUGCA	119	110	129
UUCGUAAUGGC	119	111	129
UCCCUAAUGGC	119	110	130
UUAGCAAUGUU	119	111	129
ACUCAAAUGGC	119	111	129
UCAGUCAUGUU	119	111	129
GAGAUGAUGGC	119	110	130
GCGCACAUGGC	119	111	129
UGUGCAAUGGG	119	111	129
CUAGGCAUGGC	119	110	130
GAAGUCAUGUU	119	110	130
AUGAAAAUGCU	119	109	131
UCAAUCAUGGC	119	110	130
AACGGUAUGGC	119	110	130
UUUGUAAUGGC	119	110	129
CCGACAAUGGC	119	110	129
UCCACAAUGUU	119	111	129
CACAUCAUGUA	119	110	129
AGAUAAAUGGC	119	110	129
UGCAUGAUGUU	119	110	130
UUUGCUAUGGC	119	110	129
GCGGAUAUGGC	119	111	129
CCAGCUAUGGC	119	110	129
UUGGGGAUGGC	119	110	129
CGAAGAAUGGC	119	110	129
GUCUCUAUGGC	119	111	128
UCGAUAAUGGC	119	111	129
UCAAGUAUGUA	119	110	129
GAUAGGAUGGC	119	110	129
AUCGUAAUGGC	119	110	129
GCGAGUAUGGG	119	111	128
UUAACUAUGUU	119	111	129
UACAUGAUGUA	119	110	130
GAGAAAAUGGC	119	110	129
GGAGUCAUGCA	119	110	129
GAGACUAUGGC	119	110	129
AUCUUAAUGGC	119	110	129
AUUAAGAUGGC	119	110	129
UGAACCAUGCA	119	110	129
CGAGCUAUGGC	119	110	129
UAUACUAUGGC	119	111	128
UUCAGCAUGCA	119	110	129
GUAACUAUGCA	119	110	129
GAAGUCAUGCA	119	110	129
UACAUUAUGUA	119	110	128
CUAGAAAUGGC	119	110	129
ACCAAAAUGCA	119	110	129
CCACCAAUGGC	119	110	129
CAGGACAUGGC	119	110	129
ACUGGAAUGGC	119	110	129
AUAAUCAUGUA	119	110	129
UAUGGAAUGGC	119	109	130
GAGAACAUGGC	119	110	129
UAAGCUAUGGC	119	110	129
AGCAGUAUGCA	119	110	129
AUGACGAUGGC	119	109	130
CGUACGAUGCA	119	110	129
UGUACGAUGUA	119	110	128
UCCAAUAUGCA	119	110	129
CACGAAAUGGC	119	110	129
UACGUAAUGGC	119	110	128
ACGGAAAUGUU	119	110	129
UCCAGUAUGUU	119	110	129
CUGGACAUGGC	119	110	129
CACAAUAUGGC	119	110	128
ACGAGGAUGCA	119	110	129
CCAAGAAUGGC	119	109	130
UACAUUAUGCA	119	110	128
GCAACUAUGUU	119	110	129
GGCAUCAUGGC	119	110	129
ACGAGUAUGGG	119	110	129
CACACUAUGGC	119	110	128
UUCAGAAUGUA	119	110	128
AUCAUCAUGAC	119	110	129
AUCAUCAUGGG	119	110	129
UUUACGAUGGG	119	110	129
GCGAACAUGGC	119	110	129
GGCAUCAUGCU	119	110	129
AUGAUCAUGCU	119	109	130
UACAAUAUGGC	119	110	128
AGCAUCAUGGG	119	110	128
AACAUCAUGUA	119	110	129
GGCGGAAUGGC	119	110	128
CUCAGCAUGGC	119	110	128
AUCAUCAUGAU	119	110	128
AACAUCAUGUU	119	110	129
UCGACCAUGGC	119	110	129
CCUCCAAUGGC	119	110	129
ACGAAGAUGAU	119	109	129
CUAGGGAUGGC	119	109	129
CUAAACAUGCA	119	110	129
CACUCAAUGGC	119	110	128
UUCGUCAUGUU	119	110	128
CAAGAAAUGGC	119	109	129
CACAUCAUGUU	119	110	128
GAUAGUAUGGC	119	110	128
AGAAUCAUGGC	119	110	129
GGGAUCAUGCA	119	109	129
UUCAGAAUGUU	119	110	128
GGCUCGAUGGC	119	110	128
UCUAAAAUGUU	119	110	128
CUCAAAAUGUU	119	110	128
UUUAUCAUGUA	119	110	128
CUAGCAAUGUU	119	110	128
UCGGCAAUGGC	119	110	128
UGCAAUAUGCA	119	110	128
UGAAUCAUGUU	119	110	128
CGUAGUAUGGC	119	110	128
CCAAUCAUGUU	119	109	129
CCUCAAAUGGC	119	110	128
GCGAGUAUGCA	119	110	128
GACAAAAUGCA	119	110	129
UUCAUCAUGGG	119	110	128
UACACUAUGGC	119	110	128
UCCAGAAUGUU	119	110	128
AGUGAGAUGGC	119	110	128
CUGACCAUGGC	119	109	129
CCUGCGAUGGC	119	110	129
UUUAAAAUGUU	119	110	128
GCCAGGAUGCA	119	109	129
UCUACAAUGGG	119	110	128
CCCAUUAUGGC	119	109	130
GCUGGUAUGGC	119	110	128
GAGGUAAUGGC	119	110	128
UUCAAGAUGUU	119	110	128
GCGGCUAUGGC	119	110	128
AUGAGGAUGCA	119	109	130
GUAGGUAUGUU	119	110	128
UCGACGAUGGC	119	110	128
UACGAAAUGGC	119	110	128
CUAACUAUGGC	119	110	128
AGAGGUAUGGG	119	110	128
AUUGCGAUGGC	119	109	129
CUAAGAAUGGC	119	109	129
GAUAUCAUGGC	119	110	128
UAGAGAAUGGC	119	110	128
AUCGUCAUGUA	119	110	128
ACGAUCAUGAU	119	109	129
AAAGGUAUGGC	119	108	130
AUGAGUAUGGG	119	109	129
AUGGUGAUGGC	119	109	129
GUCGGAAUGGC	119	110	128
ACGCAAAUGGG	119	110	128
CUCGUUAUGGC	119	110	128
AUAAUCAUGGC	119	109	129
GUCACGAUGCA	119	110	128
ACGAAAAUGAU	119	109	129
GAGAACAUGCA	119	110	128
GACAUUAUGAC	119	110	128
CGCAUCAUGUA	119	110	128
AUGGAUAUGGC	119	109	129
CGCAUAAUGGC	119	110	128
AUCAGUAUGGG	119	110	128
AGACAAAUGGC	119	110	128
GCAGGUAUGUA	119	109	128
AUGACUAUGGC	119	109	129
AUGAUUAUGGC	119	109	129
AUCAAUAUGCA	118	110	128
AUGACCAUGUU	118	109	129
AUUGAGAUGGC	118	109	128
AUUCAAAUGGC	118	109	128
UUCCUAAUGGC	118	110	128
ACGCUAAUGGC	118	110	128
CUAGCCAUGUU	118	110	128
CCUACGAUGAC	118	109	129
UGAACAAUGCA	118	110	128
CUAGAUAUGGC	118	110	128
CCUUCAAUGGC	118	109	128
UAGAAGAUGGC	118	110	128
CCCAUCAUGUA	118	109	129
UCAACCAUGUU	118	109	128
CACGUUAUGGC	118	110	128
GGCAGAAUGGC	118	110	128
AGGAAGAUGCA	118	109	129
UUACAAAUGGC	118	110	128
AUGACAAUGGC	118	109	129
CUAUAAAUGGC	118	110	128
CUGGCAAUGGC	118	109	129
AGGAACAUGGC	118	109	129
GUAAUCAUGUU	118	109	128
AGCACGAUGCA	118	109	128
AUGGUCAUGUU	118	108	129
GUAGGUAUGUA	118	109	128
ACCAGUAUGUA	118	109	128
AAUGAGAUGGC	118	108	129
AGGAGGAUGGG	118	109	128
AUCAAGAUGUU	118	109	128
AGCGUUAUGGC	118	110	128
CUCAGUAUGUU	118	110	127
UUGAAGAUGGC	118	109	128
GCACUCAUGGC	118	109	128
CGCAGGAUGCA	118	109	128
AGUGCAAUGGC	118	110	128
CUAACUAUGUU	118	110	128
GACAUGAUGUA	118	109	129
CAGGUCAUGGC	118	109	128
AUCCAGAUGGC	118	109	128
GUUCAAAUGGC	118	110	128
ACGAUUAUGGC	118	109	128
UGCAAAAUGCU	118	110	128
UUAGCUAUGUU	118	110	128
UUAAUCAUGGC	118	109	128
CAAGAUAUGGC	118	109	128
AGCGUAAUGGC	118	110	128
CAUACGAUGAC	118	109	128
GCCCUAAUGGC	118	109	128
GCGAAAAUGUU	118	109	128
ACGAUCAUGGG	118	109	128
UCCAGAAUGUA	118	109	128
UGAGCUAUGGC	118	110	127
GUCGUCAUGGC	118	110	127
AACUCAAUGGC	118	109	128
UUGACCAUGCA	118	109	128
AAGAUGAUGGC	118	108	129
AGAGGGAUGGC	118	109	128
UAGAAAAUGGC	118	109	128
GAGAGCAUGGC	118	110	128
GGCAGUAUGUU	118	110	128
UACAAGAUGGC	118	109	128
GCGAGCAUGCA	118	109	128
GUGGAUAUGGC	118	110	127
GGUACGAUGGC	118	109	128
CUGACAAUGGC	118	109	128
UCAGAAAUGUU	118	110	127
GCGGACAUGGC	118	110	128
CUCACGAUGUU	118	110	128
AUCACAAUGCA	118	110	128
GCCUUAAUGGC	118	109	128
CCGACCAUGGC	118	109	128
GCCAGAAUGCA	118	109	128
GACACUAUGGC	118	110	127
AUAAACAUGCA	118	109	128
UGCAUAAUGUA	118	110	127
CAGAACAUGGC	118	109	128
AUGAACAUGCU	118	108	129
GUGAAAAUGCA	118	109	128
AAGCAAAUGGC	118	109	128
AUAGGCAUGGC	118	109	128
UUUGUCAUGGC	118	109	128
AGUAUCAUGGC	118	109	128
CCGGGCAUGGC	118	108	129
GCCAAUAUGCA	118	109	128
AUCACUAUGCA	118	109	127
CGCGGGAUGGC	118	109	128
UGUGUAAUGGC	118	110	127
AUCGUGAUGGC	118	109	128
AGCAUUAUGUA	118	109	128
GCUUAAAUGGC	118	109	128
GGAGAUAUGGC	118	110	127
CUUGCCAUGGC	118	109	128
AUAGUCAUGUA	118	109	127
CCCAUGAUGCA	118	107	130
AUAGUUAUGGC	118	109	128
AGCAGUAUGUA	118	109	127
GACAGUAUGCA	118	109	128
UGCAUUAUGUU	118	110	127
UCUGGGAUGGC	118	109	128
UCAACUAUGUA	118	109	127
UUGAAGAUGCA	118	109	128
UCCAAAAUGCU	118	109	128
ACCUAGAUGGC	118	109	128
UAUAGGAUGGC	118	109	128
CUCAGUAUGAC	118	109	127
UAUAUAAUGGC	118	109	127
GGCAGUAUGGG	118	109	127
CACCAAAUGGC	118	109	128
UUGGUCAUGGC	118	109	128
ACCAACAUGCA	118	109	128
UUCACAAUGCU	118	110	127
UUUGCCAUGGC	118	109	128
GCGAUCAUGUA	118	109	128
GGGAUCAUGGC	118	109	128
CUAAUCAUGUA	118	109	128
GAUUCGAUGGC	118	109	128
AUUAUGAUGGC	118	108	129
AUCAAAAUGUU	118	109	127
GUAAGUAUGUA	118	109	128
AGAGGAAUGGG	118	109	128
AGGAUAAUGGC	118	109	128
AUCAGCAUGCA	118	109	128
UAUAGAAUGGC	118	109	127
UAUGUAAUGGC	118	108	128
CUCAGUAUGGG	118	109	127
GUAUCGAUGGC	118	109	127
UCUACAAUGAU	118	110	127
CACGGAAUGGC	118	109	128
UGAAGAAUGGC	118	109	128
CCAUAAAUGGC	118	109	128
GCAGUCAUGGC	118	109	127
AGAGUUAUGGC	118	109	127
GAUCAAAUGGC	118	109	127
CGAGGGAUGGC	118	109	128
CGCAAGAUGGC	118	109	128
CACAUAAUGGC	118	109	127
UCAGCUAUGUU	118	109	127
GGUAUGAUGGC	118	108	128
GUGGAGAUGGC	118	109	127
UUCGUCAUGUA	118	109	127
CCCGGAAUGGC	118	108	129
GCCUCUAUGGC	118	109	127
UCAAGAAUGCA	118	109	128
GGUAAGAUGCA	118	109	128
ACGAGGAUGAC	118	108	128
UCGGGCAUGGC	118	109	128
GUCACCAUGCA	118	109	127
GGAAUUAUGCA	118	108	128
GGAACUAUGCA	118	109	128
UGCACUAUGGC	118	109	127
AUAGCUAUGGC	118	109	127
GAUACGAUGCA	118	109	128
CAAGGAAUGGC	118	108	129
UGAUCAAUGGC	118	109	127
CUAGCAAUGGC	118	109	127
UUUACCAUGUU	118	109	127
CCUACGAUGUU	118	109	128
UCCAAUAUGGC	118	109	127
ACGCUCAUGGC	118	109	127
GGAGUCAUGUU	118	109	127
UAGGAGAUGGC	118	109	127
AGCAUUAUGUU	118	109	127
GUAUCCAUGGC	118	109	127
GCUACGAUGCA	118	109	127
ACCAUGAUGUU	118	108	129
UUAGAAAUGUU	118	109	127
CUUAAGAUGCA	118	109	127
CUAGCUAUGUU	118	109	127
CACAGAAUGGC	118	109	127
ACCAGAAUGCA	118	108	128
GGCAACAUGCA	118	109	128
GUGACCAUGCA	118	109	127
ACGGCCAUGGC	118	108	128
UGAAACAUGCA	118	108	128
CCUAAAAUGGC	118	109	128
UCCAGUAUGAC	118	109	127
AACGUUAUGGC	118	108	128
UUGAUCAUGUU	118	109	127
UUCAUCAUGAC	118	109	127
GGCAGUAUGAC	118	109	127
GUGAGAAUGCA	118	109	127
CGUACGAUGAC	118	109	127
CAUGGAAUGGC	118	108	129
UACUCAAUGGC	118	109	127
UCUACGAUGAU	118	109	127
UUAGUUAUGGC	118	109	127
CUCGAAAUGGC	118	109	127
GUAGAUAUGGC	118	109	127
CCAGUCAUGGC	118	108	128
ACGAGAAUGUA	118	109	127
AUGAGCAUGCA	118	108	128
UUCAGGAUGUA	118	109	127
AUAAUCAUGCU	118	108	127
GACGUAAUGGC	118	109	127
ACCAUGAUGGC	118	107	129
CUUACGAUGGG	118	109	127
UACGUGAUGGC	118	109	127
GACGGAAUGGC	117	108	127
UUCAAAAUGGC	117	109	127
ACCAUCAUGCU	117	108	128
CUCCAGAUGGC	117	109	127
UUAGUCAUGUA	117	109	127
CGAGAAAUGGC	117	109	127
AGUAAAAUGGC	117	109	127
CUAGCCAUGGC	117	108	127
CUCAAAAUGGC	117	109	127
AGAAGAAUGGC	117	108	127
CUGACUAUGGC	117	109	127
CAUAUCAUGGC	117	108	127
AUCAAAAUGCU	117	108	127
CGCAGAAUGCA	117	109	127
CUGAUCAUGCA	117	108	127
ACCAUAAUGUU	117	108	127
GUGAUUAUGGC	117	109	127
GUCAGGAUGGC	117	109	127
GUAUCUAUGGC	117	109	127
UCUGCAAUGUU	117	109	127
GUGGACAUGGC	117	109	127
ACGAGAAUGAC	117	108	127
GUGAAUAUGGC	117	109	127
GGCUAGAUGGC	117	109	127
ACACUCAUGGC	117	108	127
UUGCAAAUGGC	117	109	127
UCCAUCAUGAU	117	108	127
ACGACGAUGUU	117	108	127
GUGACUAUGGC	117	109	127
UCAGAAAUGGC	117	109	127
CGUACGAUGGG	117	109	127
AGGGACAUGGC	117	108	128
GACAGUAUGUA	117	109	127
GCGUCGAUGGC	117	109	126
CUAGUUAUGGC	117	109	127
UUCGAAAUGGC	117	109	127
UCUGAGAUGGC	117	109	126
GAUGUAAUGGC	117	108	128
AGUGCGAUGGC	117	109	127
GUAGGUAUGGG	117	109	127
AUCAAUAUGGC	117	109	127
AGCGUGAUGGC	117	109	127
AUGCACAUGGC	117	108	128
CUCAAUAUGCA	117	109	126
CGGGGGAUGGC	117	108	127
AACGUGAUGGC	117	108	127
AUCAGCAUGGC	117	108	127
AUGGCGAUGGC	117	107	128
GUUGCGAUGGC	117	109	127
GUCAGUAUGAC	117	109	126
GUUGCAAUGGC	117	108	127
UCUACAAUGAC	117	109	126
CUCCUAAUGGC	117	109	126
AGUAGUAUGGC	117	109	126
AUUAGUAUGGC	117	108	127
UUAAUCAUGCU	117	108	127
GAGGCGAUGGC	117	109	127
CCAACCAUGCA	117	108	128
GUUACUAUGGC	117	109	126
GGGAGCAUGGC	117	108	127
ACUACGAUGGC	117	108	127
AGGAAAAUGCA	117	108	128
AUCAUAAUGUA	117	109	126
UCGAAUAUGGC	117	109	126
GAAGGAAUGGC	117	108	128
AUAACCAUGCA	117	108	127
GCUGGGAUGGC	117	108	127
GACGAGAUGGC	117	109	126
UGAAUAAUGCA	117	108	127
AGAGUCAUGGG	117	109	126
CUCACAAUGUU	117	109	126
UGCAUAAUGCU	117	109	126
AGAGAAAUGGC	117	109	126
AGGAUCAUGUU	117	108	127
GUGGCUAUGGC	117	108	127
ACCAUCAUGAU	117	108	127
CAUGGGAUGGC	117	107	128
UAUGUGAUGGC	117	107	128
CGAAUCAUGGC	117	108	127
ACGAGCAUGCA	117	108	127
GGUAAGAUGGC	117	108	127
UCCAUCAUGAC	117	108	127
GUUUAAAUGGC	117	108	127
CUUAUAAUGGC	117	108	126
AGCCUAAUGGC	117	108	127
AAGGGCAUGGC	117	107	128
UAGAGUAUGGC	117	109	126
GUUGCUAUGGC	117	108	126
CCGACUAUGGC	117	108	127
GUAAUUAUGCA	117	108	127
GCAGAUAUGGC	117	109	126
CUCGUAAUGGC	117	109	126
UUAAUAAUGCA	117	108	126
ACCAGGAUGCA	117	108	127
GACACGAUGCA	117	108	127
CUCACUAUGUA	117	109	126
GGUGCGAUGGC	117	109	126
CUAACCAUGUU	117	108	127
AGUACAAUGGC	117	109	126
ACGAACAUGCU	117	108	127
CGUAUCAUGGC	117	108	126
UCGACCAUGUU	117	108	126
GGUGAGAUGGC	117	109	126
GAUAAGAUGCA	117	108	127
UUCAAGAUGUA	117	108	126
GCAACUAUGAU	117	108	127
CUCAGGAUGUA	117	108	126
GUCACUAUGUU	117	109	126
CUAGAAAUGUU	117	108	126
AGAGUCAUGCA	117	108	126
CCUAGUAUGGC	117	108	127
UUCACGAUGUU	117	108	126
UUCAAUAUGUA	117	109	126
CUCGCUAUGGC	117	108	126
GCGAUGAUGGC	117	107	127
UUCGGGAUGGC	117	108	127
UCAAUAAUGCA	117	108	127
AUCAGAAUGUU	117	108	126
AUGGAAAUGGG	117	107	128
GUCCUAAUGGC	117	108	126
GGUGAAAUGGC	117	108	126
UCGGUCAUGGC	117	108	126
GCGAUCAUGAU	117	108	126
GGUGCAAUGGC	117	108	126
CCGGAGAUGGC	117	108	126
GACGGGAUGGC	117	108	127
UGCAUCAUGGG	117	108	126
GAGGCAAUGGC	117	108	127
UUUAUGAUGCA	117	107	128
CUUGCUAUGGC	117	108	126
CCUACAAUGUU	117	108	126
GCCAAAAUGCA	117	108	127
GACAUCAUGCU	117	108	126
ACCCUCAUGGC	117	107	127
GCUACGAUGGC	117	108	126
GUCAUGAUGUA	117	108	127
ACCCAGAUGGC	117	107	127
UGAACUAUGCA	117	108	126
UUUACCAUGUA	117	108	126
AUGGUCAUGGG	117	107	127
GCCAGGAUGGC	117	108	127
UUCAAUAUGUU	117	109	126
GCUACUAUGGC	117	108	126
AUGACGAUGCA	117	107	128
GUGAGGAUGCA	117	108	126
CACGUAAUGGC	117	108	126
AUUACAAUGGC	117	108	126
UUGAACAUGGC	117	108	126
GAGCAGAUGGC	117	108	126
AGCAUCAUGAC	117	108	126
CACAUCAUGAC	117	108	126
GCCAGAAUGGC	117	108	126
CCAACUAUGGC	117	108	127
GUUAUCAUGCA	117	108	126
GGAAGUAUGUA	117	108	127
CUGAACAUGCA	117	108	127
CAGACGAUGGC	117	108	127
UUAGAAAUGGC	117	108	126
ACGAGUAUGAC	117	108	127
UAUGCUAUGGC	117	107	127
CACACGAUGCA	117	108	126
GCGAAGAUGUU	117	108	126
CACGAUAUGGC	117	108	126
UACACAAUGCA	117	108	126
AUGACAAUGUU	117	107	127
AUUACGAUGCA	117	108	127
AUCAUAAUGCU	117	108	126
UACAGAAUGGC	117	108	126
UUUGGUAUGGC	117	108	127
AGAGGCAUGGC	117	108	126
UCUACCAUGUU	117	108	126
CAAAGUAUGGC	117	107	128
UGCAAAAUGUU	117	108	126
UGCGUCAUGGC	117	108	126
UGAAUCAUGGC	117	108	126
CACGGGAUGGC	117	108	127
GCGACGAUGCA	117	108	126
UAUGUCAUGGC	117	107	127
GUUACGAUGGC	117	108	126
CUGAAGAUGCA	117	108	127
UGAGAAAUGGC	117	108	126
GUCAUGAUGUU	117	107	127
UUCAAGAUGGC	117	108	126
ACGAGCAUGUU	117	108	127
GUUAAGAUGCA	117	108	126
UACGGAAUGGC	117	108	126
UGCGUAAUGGC	117	108	126
UGCAAUAUGGC	117	108	126
ACAAUCAUGGC	117	107	127
UCGAAAAUGCU	117	108	126
ACGAGGAUGUA	117	108	127
GUCGUCAUGUU	117	108	125
UGUACCAUGCA	117	108	126
CAUACUAUGGC	117	108	126
GCCAUCAUGGC	117	108	126
CUCAAAAUGCU	117	108	126
ACGACGAUGAU	117	107	126
CCCAAAAUGCA	117	107	127
UUCGCUAUGGC	117	108	126
GGCACGAUGCA	117	108	126
UCAAGUAUGUU	117	108	126
CUCAGAAUGUU	117	108	126
UUAGCCAUGUU	117	108	126
ACGAUAAUGUU	117	108	126
AGCAAGAUGGC	117	108	126
GACCAGAUGGC	117	108	126
GCGAACAUGUU	117	108	126
UGUACAAUGUA	117	108	125
AGGAACAUGCA	117	107	127
CGUACUAUGGC	117	108	126
AUAGAAAUGUU	117	108	126
GCAACCAUGCA	117	107	127
GCGCUCAUGGC	117	108	126
GCGCUAAUGGC	117	108	126
UACCAAAUGGC	117	108	126
UCGACGAUGCA	117	108	126
UGUAUCAUGCA	117	108	126
AGCAUCAUGAU	117	108	126
ACAAUCAUGUA	117	107	127
CUCGUGAUGGC	116	108	126
CCCAUGAUGGC	116	106	128
UUAACUAUGGC	116	108	126
UCCAUCAUGAA	116	108	126
CGUACGAUGUU	116	108	126
UCGCCAAUGGC	116	108	126
UCUACGAUGGG	116	108	126
GCCAACAUGCA	116	107	126
AAGGUAAUGGC	116	107	127
GCAGUCAUGCA	116	108	126
CGCAACAUGCA	116	108	126
UCCAAGAUGUU	116	108	126
GUCAGAAUGGC	116	108	125
UUGACAAUGCA	116	108	126
GACAGGAUGGC	116	108	126
GCACCAAUGGC	116	108	126
UUCAAGAUGCU	116	108	126
ACGACGAUGCA	116	107	126
CCAACUAUGUU	116	107	126
UUCUCGAUGGC	116	108	125
AUGAGGAUGUU	116	107	127
UCAGCAAUGGC	116	108	126
AUCAGGAUGUA	116	108	126
CGGAAGAUGGC	116	107	126
UAAGAAAUGGC	116	107	126
UUUACGAUGAC	116	107	126
UACGAUAUGGC	116	108	126
CACAAAAUGCA	116	108	126
UUGAAAAUGUU	116	108	126
CAUGUGAUGGC	116	107	127
UUUAAGAUGUA	116	107	126
UGCCAAAUGGC	116	108	126
UACGAGAUGGC	116	108	126
AAGGUGAUGGC	116	107	126
AAGAGCAUGGC	116	107	126
CUUACCAUGCA	116	108	126
UCCAGUAUGGG	116	108	126
GAAGCUAUGUU	116	107	126
AAUGAAAUGGC	116	106	127
CGCACUAUGGC	116	108	126
CCCACGAUGCA	116	107	127
UCGAUCAUGUA	116	108	126
GUACAAAUGGC	116	108	125
CUGAUCAUGUU	116	108	126
ACGAUCAUGCU	116	107	126
GUGAAGAUGGC	116	108	126
UUUACAAUGCU	116	108	126
UCAAGUAUGCA	116	107	126
GUCUCCAUGGC	116	108	125
ACGACCAUGAU	116	107	126
GACAUGAUGUU	116	107	127
UUGACAAUGGC	116	108	126
UGUAGAAUGGG	116	108	125
UCAAAAAUGUU	116	107	126
UCAACAAUGAU	116	108	125
CUAGACAUGGC	116	108	126
GGUACUAUGGC	116	108	125
UUUAAGAUGUU	116	107	126
ACGACAAUGAU	116	107	126
GCAGGUAUGAC	116	107	126
AUGAUCAUGAC	116	106	127
ACGGAUAUGGC	116	107	126
CGCAUGAUGUU	116	107	127
CUGAUGAUGGC	116	107	127
UCAACGAUGCA	116	107	126
UUGGCAAUGGC	116	107	126
CUCGAGAUGGC	116	108	125
GCGAGGAUGUU	116	108	126
UAGGUCAUGGC	116	107	126
UAUAAGAUGCA	116	107	126
ACACCAAUGGC	116	107	126
AUCGAAAUGGC	116	107	126
GUAAGUAUGUU	116	107	126
CUCAUCAUGAU	116	108	125
AUCAAGAUGGC	116	107	126
UCCAAAAUGGC	116	107	126
GGAAUUAUGGC	116	107	126
CCAAUCAUGGC	116	106	127
GGAAUCAUGUU	116	107	126
GCGAAAAUGCU	116	107	126
UCGAUGAUGGC	116	107	126
CAUAGAAUGGC	116	107	126
ACGACAAUGCA	116	107	126
UCAAUUAUGGC	116	107	126
UUCAUCAUGAU	116	108	125
CGAAUCAUGUU	116	107	126
CCUACUAUGGC	116	107	126
CGCCAAAUGGC	116	107	126
UUAGAUAUGGC	116	108	125
GAGUAAAUGGC	116	108	125
GAAAUUAUGGC	116	106	127
UGCUAAAUGGC	116	108	125
UACAGGAUGGC	116	107	126
GCGAAGAUGAU	116	107	126
AGAGUAAUGGC	116	108	125
GAGUCAAUGGC	116	108	125
GCCAUCAUGCU	116	107	126
UUGGGCAUGGC	116	107	126
UGUACCAUGGC	116	108	125
CUCACGAUGGC	116	108	125
GGAGGUAUGUU	116	107	126
GUCCUCAUGGC	116	108	125
UCAAUCAUGCU	116	107	126
ACGAACAUGAU	116	107	126
GACGUCAUGUU	116	107	125
UACACCAUGCA	116	108	125
CGACAAAUGGC	116	107	125
AGAAUCAUGCU	116	107	126
UGAAUCAUGUA	116	107	126
GAUGAUAUGGC	116	107	126
GGCAUGAUGGC	116	107	126
CUAACUAUGCA	116	107	125
AUCAUGAUGCU	116	106	126
CGUAUAAUGGC	116	107	125
CACUAAAUGGC	116	107	125
AGGGUAAUGGC	116	107	126
UGCAGAAUGGG	116	108	125
AUGGCUAUGGC	116	106	127
AUCUCAAUGGG	116	107	125
ACAAGAAUGGC	116	107	126
GAGGCCAUGGC	116	107	126
AUUGUCAUGGC	116	107	126
ACGGCGAUGGC	116	107	126
AAUAAGAUGGC	116	107	126
AGCAAAAUGCU	116	107	126
UUUAUCAUGUU	116	107	125
UGCAAAAUGGC	116	107	125
CAAGACAUGGC	116	107	126
CCCACUAUGGC	116	107	126
UCCCCAAUGGC	116	107	126
CUCGUCAUGUU	116	108	125
AGAAACAUGCA	116	107	126
UCAGCCAUGUU	116	107	125
UCCAGGAUGUA	116	107	126
AUCACUAUGGC	116	107	125
CUCUAGAUGGC	116	108	125
GCAAUCAUGAU	116	107	126
GCAAUUAUGCA	116	107	126
GUGAGUAUGUA	116	108	125
AUAGGUAUGGG	116	107	126
UAUACGAUGUA	116	107	125
CCUACGAUGCA	116	107	126
UUCAUCAUGAA	116	107	125
AUCAAGAUGCU	116	107	126
CACAAAAUGGC	116	107	125
ACCAUGAUGUA	116	106	127
AGUAUAAUGGC	116	107	125
AUAGGGAUGGC	116	107	126
UCGAACAUGUU	116	107	125
GUAACCAUGCA	116	107	125
CGCAGUAUGGG	116	108	125
GCAGGUAUGGG	116	107	125
UAUACAAUGCA	116	107	125
UACACUAUGCA	116	108	125
CCGGCAAUGGC	116	107	126
ACGGGAAUGUU	116	106	126
AGGAUCAUGGG	116	107	126
UCAAUCAUGAU	116	107	126
CAGGGUAUGGC	116	107	126
UUAAGUAUGUA	116	107	125
AUGGACAUGUU	116	106	127
UCUAUCAUGCA	116	107	125
UGCGUUAUGGC	116	108	125
AUGAUGAUGCA	116	105	127
GCACUAAUGGC	116	107	125
UAGAGGAUGGC	116	107	125
UAAGAUAUGGC	116	107	125
GACCUAAUGGC	116	107	125
CUACCAAUGGC	116	107	125
UACAAAAUGGC	116	107	125
GCAUCAAUGGG	116	107	125
GACUUAAUGGC	116	107	125
AUCAUCAUGAA	116	107	125
AUAGUCAUGGG	116	107	125
AGCAUAAUGCU	116	107	125
UCGGAGAUGGC	116	107	125
GCCCUCAUGGC	116	107	126
UUAAGAAUGGC	116	107	125
UUCAUUAUGGG	116	107	125
UCGAAGAUGUU	116	107	125
GUCAGCAUGCA	116	107	125
CAAGAGAUGGC	116	107	125
UGAGGAAUGGG	116	107	125
UUUAUAAUGCA	116	107	125
CUCAAGAUGCU	116	107	125
AUGACAAUGCA	116	106	126
CUCAUCAUGGG	116	107	125
ACCAUUAUGUA	116	107	125
UAUACCAUGGC	116	107	125
ACCAUUAUGUU	116	107	125
AUAGAUAUGGC	116	107	125
UUCACCAUGUU	116	107	125
UACAUGAUGUU	116	106	126
GUAGUCAUGUA	116	107	125
CAUACCAUGGC	116	107	125
CCGAAAAUGUU	116	107	126
CACGCUAUGGC	116	107	125
UGUACGAUGAC	116	107	125
CAUGCCAUGGC	116	106	126
CUCAAGAUGUA	116	107	125
AAUGCGAUGGC	116	106	126
GUUGAAAUGGC	116	107	125
AUUAAAAUGGC	116	107	125
GUGAUCAUGUA	116	107	125
CACAACAUGCA	116	107	125
AUGAAGAUGCU	116	106	126
GUUGAGAUGGC	116	107	125
UGUCAAAUGGC	116	107	124
CAGGCAAUGGC	116	106	126
UUUAUGAUGUA	116	106	126
UUCAUGAUGCU	116	106	126
GUGAGUAUGCA	116	107	125
UUCAGCAUGGC	116	107	125
UGAGUUAUGGC	116	107	125
CGCUAAAUGGC	116	107	125
AUCACUAUGUU	116	107	125
GGGGAAAUGGC	116	107	125
AACCAAAUGGC	116	106	126
CUGGCCAUGGC	116	106	126
ACACUAAUGGC	116	107	125
ACCGUCAUGGC	116	107	125
UGAGGUAUGGG	116	107	125
CUUGUCAUGGC	116	107	125
AGAGCUAUGGC	116	107	125
AUACUCAUGGC	116	107	125
AUGGGAAUGUU	116	105	127
UGUAUGAUGCA	116	106	126
GGAGGUAUGUA	116	107	125
GCAAACAUGCA	116	106	126
ACGAGCAUGGG	116	107	125
AGCUAGAUGGC	116	107	125
GCCAUCAUGAU	116	107	125
AGCUCGAUGGC	116	107	125
AUGCCAAUGGC	116	106	126
UAAGUUAUGGC	116	107	125
GUCAGUAUGGG	116	107	124
GUCGGUAUGUA	116	107	125
GCUCAGAUGGC	116	107	124
UUGACUAUGGC	115	107	125
GGGGGCAUGGC	115	107	125
GGUCAAAUGGC	115	107	125
UCUAAGAUGUU	115	107	125
GACAUCAUGAC	115	107	125
GUGAGUAUGGG	115	107	124
ACCAUCAUGAC	115	106	125
ACUAAGAUGGC	115	107	125
CCUGGGAUGGC	115	106	126
AGAAUCAUGUA	115	107	125
AUAGAAAUGGC	115	107	125
ACGAAGAUGAC	115	106	126
UUAACCAUGUU	115	107	125
AGCAGAAUGGG	115	107	125
ACAAUCAUGAU	115	106	125
UUAACUAUGUA	115	107	124
UCUACGAUGAA	115	107	125
GCCGUUAUGGC	115	107	125
GACGUCAUGUA	115	107	125
CGGAGCAUGGC	115	106	125
AUGGGGAUGGG	115	106	126
AUGAUAAUGUU	115	106	126
CAAGUUAUGGC	115	106	125
UUCAAAAUGUA	115	107	124
CCCAGUAUGUA	115	106	126
UAUGCCAUGGC	115	106	126
GUAAACAUGCA	115	106	125
CGCACAAUGCA	115	107	125
CCUGAAAUGGC	115	106	125
GUAACUAUGUU	115	107	124
UUCGAAAUGCA	115	107	125
CACAUGAUGUA	115	106	126
AUGAGCAUGGG	115	106	126
CUCACUAUGAC	115	107	124
GUUAUCAUGGC	115	107	125
UUGAGAAUGGG	115	107	125
AGUUCAAUGGC	115	107	125
ACAGGCAUGGC	115	106	126
CUGACCAUGCA	115	106	125
CCCAGUAUGAC	115	106	126
GGCCAAAUGGC	115	106	125
GCCGGAAUGGC	115	106	125
CCCUCGAUGGC	115	106	125
ACUCCAAUGGC	115	107	125
ACCAGUAUGCA	115	106	125
ACGGUGAUGGC	115	106	125
UUAGCAAUGGC	115	107	125
UGAAGAAUGCA	115	107	125
GCAAUUAUGUU	115	106	125
CGCGUCAUGGC	115	107	124
CAGGCGAUGGC	115	106	125
UUUGUGAUGGC	115	106	125
GAGAUCAUGUU	115	107	125
GCGACGAUGAU	115	107	125
UGCAAGAUGGC	115	107	125
UUAUAAAUGGC	115	107	124
GGAAGUAUGUU	115	106	125
ACGAAGAUGCU	115	106	125
GUCACUAUGUA	115	107	124
GCGACAAUGCA	115	107	125
CUAACAAUGCA	115	107	125
GCGAUAAUGGC	115	107	124
AGCAUGAUGGG	115	106	125
GUGAGCAUGCA	115	107	125
UCCACGAUGUU	115	107	125
UCAGAUAUGGC	115	107	124
AGCAAUAUGGC	115	107	125
UCUACCAUGUA	115	107	124
UUGAGAAUGCA	115	107	125
GGCGGGAUGGC	115	107	124
GCGACUAUGUU	115	107	124
UGCAUUAUGGG	115	107	124
GUUCCAAUGGC	115	107	125
CUCACCAUGUU	115	107	124
GCAAUCAUGUA	115	106	125
UUCAGUAUGAC	115	107	124
GGUAUCAUGGC	115	107	124
UUAACGAUGCA	115	106	125
CUCGAUAUGGC	115	107	124
AGCAUGAUGCU	115	106	126
UCAGUUAUGGC	115	107	124
GCAAGUAUGAC	115	106	125
CGCAUGAUGUA	115	106	125
AACGUAAUGGC	115	106	125
UCAACAAUGCU	115	107	124
CAAAUCAUGGC	115	105	126
[truncated: 63,538 more rows]
