# Supplementary material for: Quantitative analysis of mammalian translation initiation sites by FACS-seq
Source: Mol Syst Biol. 2014 Aug 28;10(8):748. doi: 10.15252/msb.20145136 (PMC4299517; doi:10.15252/msb.20145136)
Supplement: Supplementary file 4 — Supplementary Table S3 [file msb0010-0748-SD4.txt]

Supplementary Table S3. TIS mutations in the COSMIC database. All mutations in the TIS sequences (-6 to +5, excluding AUG start codon) from the Catalogue of Somatic Mutations in Cancer (COSMIC). The predicted change in TIS efficiency was calculated using the dinucleotide PWM.
Gene	Transcript	Normal.TIS	Mutated.TIS	TIS.efficiency.change
TLR4	NM_003266	CAATGCATGGA	CAATTCATGGA	23.58
DHX33	NM_001199699	GATGGCATGCT	GATGTCATGCT	31.14
ZNF189	NM_197977	GATGTCATGAT	GATATCATGAT	3.33
E2F5	NM_001083589	AATGTGATGGA	ATTGTGATGGA	2.93
ZNF92	NM_007139	CATGAGATGGT	CTTGAGATGGT	1.66
COLEC11	NM_199235	CTGGCGATGAC	ATGGCGATGAC	-1.07
MAP2K3	NM_002756	TCCTGCATGTC	TCATGCATGTC	-0.99
ZNF43	NM_001256649	ACATTTATGGA	ACATGTATGGA	-0.91
TRIM34	NM_021616	AGTGCAATGGC	AATGCAATGGC	-0.86
COA6	NM_001206641	GTAGGAATGGC	GTATGAATGGC	-0.81
C1QTNF9B-AS1	NM_001014442	ACAGTGATGTG	ACAATGATGTG	-0.79
XRRA1	NM_001270381	ACACTGATGCT	ACAATGATGCT	-0.71
SPAG6	NM_001253855	GTGCAGATGGT	ATGCAGATGGT	-0.71
DLC1	NM_001164271	GCGGTGATGAA	GCGATGATGAA	-0.68
PDE9A	NM_001001576	CGTGGAATGTG	CATGGAATGTG	-0.63
FPGS	NM_001018078	GTGCGCATGCT	ATGCGCATGCT	-0.59
MED8	NM_001001653	GATCTCATGGT	GATCTCATGGG	0.56
LDLRAD4	NM_001276249	ACGGTGATGGT	ATGGTGATGGT	-0.52
MPP2	NM_001278381	TTCACCATGCC	TTCACCATGCA	0.52
ZNF479	NM_033273	AGATTTATGGC	AGATTTATGGT	-0.51
ZNF91	NM_003430	GCTAAGATGCC	GCTAAGATGCA	0.51
HIST1H2BK	NM_080593	TTCAACATGCC	TTCAACATGCA	0.51
SLC8A3	NM_183002	TCGTGTATGGC	TCGTGTATGGA	-0.5
BTBD9	NM_152733	GGTGGAATGCG	GGTTGAATGCG	-0.49
PALB2	NM_024675	TGCCCGATGGA	TGCCCGATGGC	0.48
PRICKLE1	NM_153026	AACTTTATGCC	AACTTTATGAC	0.48
IRGQ	NM_001007561	CCAGCCATGCC	CCAGCCATGAC	0.45
NSRP1	NM_001261467	CAGGCCATGAA	CAGTCCATGAA	-0.45
DHX15	NM_001358	GCGAGGATGTC	GCGAGGATGGC	0.45
SLC7A13	NM_138817	ATTACAATGGA	ATTACAATGGC	0.45
SBK2	NM_001101401	GCAGAGATGCC	GCAGAGATGCT	0.44
TMPPE	NM_001136238	AGCGGCATGGA	AGCTGCATGGA	-0.44
SYT6	NM_205848	TGCTGGATGCC	TGCTGGATGAC	0.43
SKP1	NM_006930	TTTTAGATGCC	TTTTAGATGAC	0.42
GNE	NM_001128227	TTCGGGATGGA	TTCTGGATGGA	-0.42
KLRD1	NM_002262	TTTCTCATGGC	TTTCTCATGCC	-0.41
PLN	NM_002667	GGTATCATGGA	GGTATCATGCA	0.4
SLC13A3	NM_001193340	CTGCTCATGGC	CTGCTCATGGA	-0.4
RBP5	NM_031491	CACACAATGCC	CACACAATGCA	0.4
C1orf85	NM_001256609	GTGGTAATGGT	GTGTTAATGGT	-0.39
PDE4DIP	NM_001195260	GAGCGCATGCA	GAGCTCATGCA	0.39
SF1	NM_001178031	GACACAATGGA	GACACAATGGC	0.38
ZNF256	NM_005773	AGTCAGATGGC	AGTCAGATGGA	-0.38
OR2V2	NM_206880	CGAGCCATGGA	CGAGCCATGCA	0.38
SDR9C7	NM_148897	TGCCCTATGGC	TGCCCTATGGA	-0.37
MAP1LC3C	NM_001004343	AGTGCAATGCC	AGTGCAATGAC	0.37
GDAP1	NM_001040875	TGGTTTATGCG	TGGTTTATGTG	0.37
PGK2	NM_138733	GTCAAGATGTC	GTCAAGATGTT	0.37
GPR20	NM_005293	GCCGTCATGCC	GCCGTCATGAC	0.37
ECI2	NM_206836	CAAGGGATGGC	CAAGGGATGGA	-0.37
TSR1	NM_018128	TGCGGCATGGC	TGCGGCATGGT	-0.37
PRKCQ	NM_001242413	GCAACCATGTC	GCAACCATGTA	0.36
EIF4A2	NM_001967	CGGATCATGTC	CGGATCATGGC	0.36
NUP155	NM_153485	TCCGAGATGCC	TCCGAGATGAC	0.36
UBL3	NM_007106	GGCAAGATGTC	GGCAAGATGGC	0.36
GNE	NM_001190383	CAAATCATGGA	CAAATCATGTA	0.36
ENTHD1	NM_152512	TTACTTATGGC	TTACTTATGGA	-0.35
PLXNA2	NM_025179	CTCAGCATGGA	CTCAGCATGTA	0.35
MBP	NM_001025092	GATGTGATGGC	GATGTGATGGA	-0.35
TRAP1	NM_001272049	TACGACATGGC	TACGACATGGT	-0.35
WDHD1	NM_007086	GAAAACATGCC	GAAAACATGCT	0.35
C17orf98	NM_001080465	GTTGGGATGGC	GTTGGGATGGA	-0.35
GSS	NM_000178	GTTGGGATGGC	GTTGGGATGGA	-0.35
ATXN3	NM_001164782	ATAAACATGGA	ATAAACATGTA	0.34
IFNA10	NM_002171	ATCCCAATGGC	ATCCCAATGGA	-0.34
HIST1H4C	NM_003542	GGAATCATGTC	GGAATCATGGC	0.34
STK38L	NM_015000	GTTACTATGGC	GTTACTATGCC	-0.34
SF1	NM_001178031	GACACAATGGA	GACACAATGTA	0.33
FYB	NM_001465	TCCCTCATGGC	TCCCTCATGGA	-0.33
DNAJC14	NM_032364	GGGGTCATGGC	GGGGTCATGGA	-0.33
USP35	NM_020798	GGCGCCATGGA	GGCGCCATGTA	0.33
C1orf172	NM_152365	TGAGCCATGCC	TGAGCCATGAC	0.33
SIX1	NM_005982	CCAGCCATGTC	CCAGCCATGTT	0.33
RNF103	NM_005667	GGGAAGATGTG	GGGAAGATGTT	0.33
GBP1	NM_002053	CTGGACATGGC	CTGGACATGGT	-0.33
KCNA4	NM_002233	ACCACCATGGA	ACCACCATGAA	0.32
PAFAH1B1	NM_000430	GCCAAGATGGT	GCCAAGATGTT	0.32
TRAF5	NM_145759	TGCAGAATGGC	TGCAGAATGCC	-0.32
UVSSA	NM_020894	CTAGATATGGA	CTAGATATGTA	0.32
TSLP	NM_138551	AAAGAAATGTT	AAATAAATGTT	-0.32
SHPK	NM_013276	GAGATAATGGC	GAGATAATGGA	-0.32
PIP4K2A	NM_005028	GCGGCCATGGC	GCGGCCATGGA	-0.32
KDR	NM_002253	TGCAGGATGCA	TGCAGGATGCC	-0.32
C16orf54	NM_175900	TCTCAGATGCC	TCTCAGATGTC	0.32
FTSJ2	NM_013393	ACACCAATGGC	ACACCAATGGA	-0.32
TSPAN10	NM_031945	TCAAGGATGGA	TCAAGGATGCA	0.31
DNAI2	NM_023036	GGCACCATGGA	GGCACCATGAA	0.31
PSME2	NM_002818	AGCAGCATGGC	AGCAGCATGGA	-0.31
JARID2	NM_001267040	AACAGCATGGT	AACATCATGGT	0.31
PLIN1	NM_001145311	GCGAGGATGGC	GCGAGGATGTC	-0.31
SKP2	NM_001243120	TCATTTATGGA	TCGTTTATGGA	-0.31
LRFN5	NM_152447	TCTACAATGGA	TCTACAATGTA	0.31
CLEC7A	NM_022570	AGAACAATGGA	AGAACAATGGG	0.31
PSD	NM_001270966	AGCCGGATGCC	AGCCGGATGCA	0.31
HIST1H1T	NM_005323	GTTGTTATGTC	GTTGTTATGGC	0.31
POMC	NM_000939	TGGAAGATGCC	TGGAAGATGCT	0.3
CDC73	NM_024529	GGGAAGATGGC	GGGAAGATGTC	-0.3
FKBP3	NM_002013	GGGAAGATGGC	GGGAAGATGTC	-0.3
BCL2	NM_000633	GGAAGGATGGC	GGAAGGATGTC	-0.3
ATP2A1	NM_004320	AGCACAATGGA	AGCACAATGTA	0.3
CRHR2	NM_001202481	GGTCAAATGGG	GGTCAAATGGT	-0.3
MRPL55	NM_181465	GGAGGAATGGC	GGAGGAATGGA	-0.3
COL22A1	NM_152888	AGAGCCATGGC	AGAGCCATGGA	-0.3
BTBD10	NM_032320	AGTGGGATGGC	AGTGGGATGTC	-0.3
OR2L13	NM_175911	GTTTTCATGGA	GTTTTCATGTA	0.3
C4orf22	NM_001206997	ACCGCAATGGA	ACCGCAATGTA	0.3
OSGEP	NM_017807	TCCGCCATGCC	TCCGCCATGCT	0.3
CCL21	NM_002989	ACAGACATGGC	ACAGACATGGA	-0.3
POTEF	NM_001099771	AAGCAGATGGT	AAGCAGATGTT	0.3
NFRKB	NM_001143835	GAAACAATGGA	GAAACAATGTA	0.3
TAGAP	NM_152133	GAGTGGATGGG	GAGTGGATGGA	-0.29
PSPH	NM_004577	CCAGCGATGGT	CCAGCGATGTT	0.29
FERD3L	NM_152898	GAAGCGATGGC	GAAGCGATGGA	-0.29
UNC79	NM_020818	TACACGATGAT	TACATGATGAT	-0.29
FAM169A	NM_015566	AAGAGGATGGC	AAGAGGATGTC	-0.29
ANKRD9	NM_152326	GCCAGCATGCC	GCCAGCATGAC	0.29
TSPO2	NM_001159726	AGGTGAATGCG	AGGTGAATGTG	0.29
MKRN3	NM_005664	GCAGCCATGGA	GCAGCCATGAA	0.29
BEAN1	NM_001136106	CGCAGGATGCG	CGCATGATGCG	-0.29
CPSF3L	NM_017871	GAGACGATGCC	GAGACGATGCT	0.28
SLC36A3	NM_001145017	TTGAAGATGTC	TTGAAGATGTT	0.28
TSPAN12	NM_012338	CTCACAATGGC	CTCACAATGGA	-0.28
TAGLN2	NM_001277223	ATTGGAATGGC	ATTGGAATGTC	-0.28
NPPB	NM_002521	AGAGACATGGA	AGAGACATGTA	0.28
SSH2	NM_033389	GCCTAGATGGC	GCCTAGATGTC	-0.28
KIAA0319	NM_001252328	GTGGTCATGCA	GTGGTCATGCC	-0.28
SLAMF9	NM_001146173	GCTGACATGTG	GCTGACATGTT	0.28
FNTA	NM_002027	GGCGAGATGGC	GGCGAGATGTC	-0.27
CAP2	NM_006366	TCTAGAATGGC	TCTAGAATGTC	-0.27
NCOR2	NM_001077261	ACCACCATGTC	ACCACCATGTA	0.27
FAM65C	NM_080829	ACCACCATGTC	ACCACCATGTA	0.27
CDK19	NM_015076	CAGACAATGGA	CAGACAATGTA	0.27
RAB17	NM_022449	CAGGGCATGGC	CAGGGCATGTC	-0.27
SDF2	NM_006923	GTTAGGATGGC	GTTAGGATGTC	-0.27
B9D2	NM_030578	AGGGCCATGGC	AGGGCCATGTC	-0.27
NOS1	NM_001204214	ATCTGCATGGG	ATTTGCATGGG	-0.27
PPFIA2	NM_001220479	GAACGTATGAG	GAACATATGAG	0.27
ABCA12	NM_173076	TGAAGGATGGC	TGAAGGATGGA	-0.27
OR10AG1	NM_001005491	ACAATAATGGA	ACAATAATGTA	0.27
TP53	NM_001126117	AACAAGATGTT	AACAAGATGGT	-0.27
AKAP8L	NM_014371	GCCACCATGAG	GCCACCATGAT	0.27
MKL1	NM_020831	GGGATCATGCC	GGGATCATGAC	0.27
PDE11A	NM_016953	GGGACCATGGC	GGGACCATGTC	-0.27
ZNF184	NM_007149	CCTGAGATGGA	CCTGAGATGTA	0.26
FCAMR	NM_001170631	ACTGAGATGGA	ACTGAGATGTA	0.26
UGDH	NM_003359	ACAATCATGTT	ACAATCATGGT	-0.26
FGF12	NM_021032	GCAGCTATGGC	GCAGCTATGGT	-0.26
GCK	NM_033507	GGAGAGATGGC	GGAGAGATGGA	-0.26
OR13C2	NM_001004481	AGTAAAATGGA	AGTAAAATGTA	0.26
C6orf58	NM_001010905	GGCACAATGGC	GGCACAATGTC	-0.26
ASPRV1	NM_152792	AGGAGAATGGG	AGGAGAATGAG	-0.26
LSM10	NM_032881	GGAAGAATGGC	GGAAGAATGGA	-0.26
DYNC1LI1	NM_016141	ACCAAGATGGC	ACCAAGATGGA	-0.26
ADPRH	NM_001125	GGACTGATGGA	GGACTGATGTA	0.25
ST18	NM_014682	TTATAGATGGA	TTATAGATGTA	0.25
PTK2	NM_001199649	AAAATAATGGC	AAAATAATGTC	-0.25
FNIP1	NM_001008738	GCTAGCATGGC	GCTAGCATGTC	-0.25
HIST1H2BL	NM_003519	TTCATTATGCC	TTCATTATGAC	0.25
PADI1	NM_013358	GACAGGATGGC	GACAGGATGTC	-0.25
PRPH2	NM_000322	GCAAGCATGGC	GCAAGCATGGA	-0.25
ENSA	NM_207168	CCCGCCATGTC	CCCGCCATGTT	0.25
EIF5AL1	NM_001099692	CTTAAAATGGC	CTTAAAATGTC	-0.25
LDHB	NM_001174097	TGCAAAATGGC	TGCAAAATGTC	-0.25
KRT31	NM_002277	AGCACTATGCC	AGCACTATGCT	0.25
C6	NM_000065	CAAGGCATGGC	CAAGGCATGTC	-0.25
C1orf198	NM_001136495	AGTCAGATGGA	AGTAAGATGGA	0.25
MRPL47	NM_020409	GAAAACATGGC	GAAAACATGGT	-0.25
ZNF419	NM_001098494	GCTCCGATGGC	GCTCCGATGTC	-0.25
CEBPA	NM_004364	TCCCCCATGGA	TCCCCCATGAA	0.25
ST3GAL1	NM_003033	GCGAAGATGGT	GCGAAGATGTT	0.25
CALHM3	NM_001129742	GGAGCCATGGA	GGAGCCATGAA	0.25
SCG3	NM_001165257	ACTCCAATGGC	ACTCCAATGTC	-0.25
MAPRE3	NM_012326	TGGGGTATGGC	TGGGGTATGAC	-0.25
RPL26L1	NM_016093	GTCACCATGAA	GTCACCATGCA	0.25
PDE5A	NM_033437	AGAGAAATGGT	AGAGAAATGTT	0.25
DPY19L4	NM_181787	GAAACGATGGC	GAAACGATGTC	-0.25
MRPS18B	NM_014046	GTCAAGATGGC	GTCAAGATGCC	-0.25
DEFB135	NM_001033017	ATTGGTATGGC	ATTGGTATGAC	-0.25
OR2B11	NM_001004492	CGCAACATGAA	CGCAACATGCA	0.25
TCTEX1D2	NM_152773	CCCGGCATGGC	CCCGGCATGTC	-0.25
MYH11	NM_001040114	GGCACCATGGC	GGCACCATGGA	-0.25
CSH1	NM_001317	GTGGCAATGGC	GTGGCAATGGT	-0.24
LY9	NM_001033667	ATCATCATGGT	ATCATCATGAT	0.24
RBM12	NM_152838	CGCAGCATGGC	CGCAGCATGTC	-0.24
MTMR4	NM_004687	GGTAGAATGGT	GGTAGAATGTT	0.24
KRT27	NM_181537	GACACCATGTC	GACACCATGTA	0.24
PCGF1	NM_032673	TTTAAGATGGC	TTTAAGATGTC	-0.24
SCP2	NM_001193617	TTGGGAATGAC	TTGCGAATGAC	-0.24
PAQR7	NM_178422	ACAGCCATGGC	ACAGCCATGTC	-0.24
XIRP2	NM_152381	CCATCCATGTT	CCATCCATGGT	-0.24
ST8SIA4	NM_175052	CCCAAGATGCG	CCCAAGATGCT	0.24
MXI1	NM_001008541	CCGTCCATGCC	CCATCCATGCC	0.24
EPHA3	NM_182644	AGCAACATGGA	AGCAACATGAA	0.24
PDHB	NM_001173468	ACCAAGATGGC	ACCAAGATGGT	-0.24
RIOK1	NM_153005	AGGAAAATGGT	AGGAAAATGTT	0.24
C14orf182	NM_001012706	GACCAAATGAC	GACCAAATGCC	-0.24
UBQLN3	NM_017481	GCCACCATGGC	GCCACCATGGA	-0.24
SULT6B1	NM_001032377	ATCACCATGTG	ATCACCATGTT	0.23
CYP2C8	NM_000770	GCTTCAATGGA	GCTTCAATGTA	0.23
OR1J1	NM_001004451	ATAAACATGAG	ATAAACATGAT	0.23
ZWINT	NM_032997	GGAAAGATGGA	GGAAAGATGAA	0.23
MRPS6	NM_032476	CCAGGCATGCC	CCAGGCATGTC	0.23
TP53	NM_001276699	CGCGCCATGGC	CGCGCCATGTC	-0.23
PLCXD3	NM_001005473	GGCACGATGGC	GGCACGATGGA	-0.23
KLHL7	NM_018846	ATCCTCATGGT	ATCCTTATGGT	-0.23
ZNF827	NM_178835	GGGAAAATGCC	GGGAAAATGAC	0.23
GSTA2	NM_000846	GCTACCATGGC	GCTACCATGTC	-0.23
PSG3	NM_021016	GAGACCATGGG	GAGACCATGGA	-0.23
USP46	NM_022832	AGACTAATGAC	AGACTAATGGC	0.23
GLIS1	NM_147193	CAAGCCATGGC	CAAGCCATGTC	-0.22
N4BP3	NM_015111	AACTTCATGGC	AACTTCATGAC	-0.22
LZTFL1	NM_001276378	AATTATATGCG	AATTATATGCT	-0.22
REG1A	NM_002909	CTCAGCATGGC	CTCAGCATGTC	-0.22
GNG12	NM_018841	TTGAAGATGTC	TTGAAGATGTA	0.22
LCN8	NM_178469	GCAGCCATGGA	GCAGCCATGGG	0.22
BIRC8	NM_033341	CCATCCATGAC	CCATCCATGAA	-0.22
CENPH	NM_022909	CCAGCAATGGA	CCAGCAATGAA	0.22
PFN4	NM_199346	GGGAACATGAG	GGGAACATGAT	0.22
RNF122	NM_024787	TCATTGATGCA	TCATTGATGCC	-0.22
FAM71F1	NM_032599	GTAGAAATGTT	GTAGAAATGGT	-0.22
PIK3CB	NM_006219	TTATGAATGTG	TTATGAATGCG	-0.22
PFDN5	NM_002624	CCCAACATGGC	CCCAACATGTC	-0.22
FEM1C	NM_020177	ACATAAATGGA	ACATAAATGTA	0.21
PLD5	NM_001195812	ACGTACATGAA	AAGTACATGAA	-0.21
CYP2C8	NM_001198853	TTTGGCATGAA	TTTGTCATGAA	0.21
UPP2	NM_173355	GAGAGAATGGC	GAGAGAATGAC	-0.21
UEVLD	NM_001261385	TATTCCATGGA	TATTTCATGGA	-0.21
WDR53	NM_182627	ACCATTATGGC	ACCATTATGTC	-0.21
CD38	NM_001775	AGCCCTATGGC	AGCCCTATGTC	-0.21
OR2G3	NM_001001914	GGAGGGATGGG	GGAGGGATGTG	-0.21
MRPS14	NM_022100	GACAACATGGC	GACAACATGTC	-0.21
CASP2	NM_001224	TGTGGCATGCA	TGTGTCATGCA	0.2
SGK494	NM_001174103	CTGGGAATGGG	CTGGGAATGTG	-0.2
SPRR2E	NM_001024209	AGCAGGATGTC	AGCAGGATGTT	0.2
C1QL3	NM_001010908	GTGGTGATGGT	GTGGTGATGGG	0.2
MAFG	NM_032711	CGGGTTATGAC	CGGGTTATGAA	-0.2
SETMAR	NM_001243723	GGGTAAATGTT	GGGTAAATGCT	-0.2
PUS1	NM_001002020	CCGCGCATGGC	CCGCGCATGAC	-0.2
GPC5	NM_004466	GCGAGGATGGA	GCGAGGATGTA	0.2
KDM2B	NM_032590	CTCCACATGGC	CTCCACATGTC	-0.2
LMO7	NM_015842	TTTAAGATGCA	TTTAATATGCA	-0.2
C1orf185	NM_001136508	AGTCATATGGC	AGTCATATGAC	-0.2
AMPD3	NM_001025389	GCTGAGATGCC	GCTGAGATGTC	0.19
FAM24A	NM_001029888	TTAGGCATGGC	TTAGGCATGAC	-0.19
OR2M5	NM_001004690	TTCATCATGGC	TTCATCATGTC	-0.19
OR2M7	NM_001004691	TTCATCATGGC	TTCATCATGTC	-0.19
DEPDC4	NM_152317	GGGGCTATGGT	GGGGCTATGAT	0.19
OR2T27	NM_001001824	AGAGCTATGGA	AGAGCTATGAA	0.19
CDC7	NM_001134419	CTTGTGATGGA	CTTGTGATGCA	0.19
ERBB2IP	NM_001253697	CTAAAAATGAC	CTAAAAATGCC	-0.19
FAM71E1	NM_138411	AGCAGGATGGG	AGCAGGATGAG	-0.19
CD1E	NM_001185108	GCTTCAATGCT	GCTTCAATGAT	0.19
LAX1	NM_017773	GATACAATGGA	GATACAATGAA	0.19
MBD3L1	NM_145208	AGTGTGATGGC	AGTGTGATGAC	-0.19
CEMP1	NM_001048212	CTGAGGATGGG	CTGAGGATGTG	-0.19
CDKN2A	NM_000077	AGCAGCATGGA	AGCATCATGGA	0.19
GPR128	NM_032787	TTCACCATGGC	TTCACCATGTC	-0.18
SUN1	NM_001171946	GTGAACATGGA	GTGAACATGAA	0.18
CNTNAP5	NM_130773	GGGGAAATGGA	GGGGAAATGTA	0.18
ING1	NM_198217	CGCGGAATGGG	CGCGGAATGTG	-0.18
RPL5	NM_000969	CGCAGGATGGT	CGCAGGATGAT	0.18
NNMT	NM_006169	GACATAATGGA	GACATAATGAA	0.18
ZSCAN32	NM_017810	CCAGCCATGCG	CCAGCCATGCT	0.18
RPS29	NM_001030001	AGCAAGATGGG	AGCAAGATGGT	-0.18
DNAJC24	NM_181706	CCATGGATGAT	CCATGGATGTT	0.18
ACADVL	NM_001270447	CAGTCCATGTT	CAGTCAATGTT	0.18
CREB5	NM_182899	CATCTGATGAT	GATCTGATGAT	0.18
SNAPC5	NM_006049	GGCAACATGCT	GGCAACATGCG	-0.18
LYPD2	NM_205545	GGGACCATGCG	GGGACCATGCT	0.18
SIRT5	NM_001193267	ACCCTGATGCG	ACCCTGATGTG	0.18
ECE2	NM_014693	GAGAGCATGGC	GAGAGCATGAC	-0.18
DFNB59	NM_001042702	TTTAATATGTT	TTTAATATGAT	-0.18
NAB1	NM_005966	AGAGTAATGGC	AGAGTAATGAC	-0.18
RAD54B	NM_001205263	ACACTGATGAT	ACACTTATGAT	-0.18
PLEKHG4	NM_001129727	GGCGTGATGGA	GGCGTGATGAA	0.18
SF3A3	NM_006802	GGGAAGATGGA	GGGAAGATGAA	0.17
RNF24	NM_007219	TCATCCATGAG	TAATCCATGAG	-0.17
DCSTAMP	NM_001257317	GGGAGCATGGG	GGGAGCATGCG	-0.17
LOXHD1	NM_001145473	TATGAAATGAC	TATGAAATGAA	-0.17
OR51B4	NM_033179	CCTACCATGTG	CCTACCATGTA	0.17
POSTN	NM_001135935	CTCAAGATGAT	CTCAAGATGAG	-0.17
TESK2	NM_007170	TAGACTATGGA	TAGACTATGAA	0.17
ACAP1	NM_014716	GCTGAGATGAC	GCTGAGATGTC	-0.17
CHORDC1	NM_001144073	AAGAAAATGGC	AAGAAAATGAC	-0.17
SLC10A6	NM_197965	GAGGAGATGAG	GAGGAGATGAT	0.17
DEFB128	NM_001037732	GTAAATATGAA	GTAAATATGGA	-0.17
KLHL9	NM_018847	TTTCACATGAA	TTTCACATGCA	0.17
WWP1	NM_007013	TGGGACATGGC	TGGGACATGAC	-0.17
OR5M9	NM_001004743	AAGGCAATGCC	AAGGCAATGTC	0.17
PRKG2	NM_006259	AGCAAAATGGG	AGCAAAATGGT	-0.17
KIAA1967	NM_021174	TTCCCAATGTC	TTCCCAATGCC	-0.17
NIT1	NM_001185093	CCGGAGATGAC	CCGGAGATGGC	0.17
ZNF841	NM_001136499	CCAGGGATGGC	CCAGGGATGAC	-0.16
CENPN	NM_001100625	AAAGAGATGGA	AAAGAGATGAA	0.16
KRTAP19-3	NM_181609	GACACCATGAG	GACACCATGAT	0.16
ADORA1	NM_001048230	CCCGCCATGCC	CCCGCCATGTC	0.16
FAM49B	NM_001256763	CTTAACATGGG	CTTAACATGAG	-0.16
GRAMD1B	NM_020716	GTACTAATGAA	GTACTAATGTA	0.16
ARMC6	NM_033415	GCGAAGATGGT	GCAAAGATGGT	-0.16
PELI3	NM_001243136	GACGTCATGCA	GACATCATGCA	0.16
MAMSTR	NM_182574	CAGTACATGCC	CAGTAAATGCC	0.16
RAB34	NM_001256278	GACTCTATGAG	GACTCTATGAT	-0.16
C15orf60	NM_001042367	CAGGACATGGC	CAGGACATGAC	-0.15
ACSM2A	NM_001010845	CTGAATATGCA	CTGAATATGAA	-0.15
HYAL1	NM_153283	GCCTGGATGGC	GCTTGGATGGC	-0.15
RSPO1	NM_001242910	GTGACTATGCG	GTGACTATGCT	0.15
SDR16C5	NM_138969	CAGAACATGTC	CAGAACATGTT	0.15
AGMO	NM_001004320	GCAGAAATGAA	GCAGAAATGGA	-0.15
KDM4A	NM_014663	GGGAAAATGGC	GGGAAAATGAC	-0.15
MFAP5	NM_003480	ATAGATATGTC	ATAGATATGTA	0.15
SERPINB11	NM_080475	ATAAAAATGGG	ATAAAAATGTG	-0.15
CRNKL1	NM_016652	TCTCTAATGAC	TCTCTAATGAA	-0.15
RPS10-NUDT3	NM_001202470	TTGCAGATGTT	TTGCAAATGTT	0.15
REG1B	NM_006507	CTAAGCATGGC	CTAAGCATGAC	-0.15
NPY2R	NM_000910	CTGAAAATGGG	CTGAAAATGCG	-0.15
DLST	NM_001933	GCCGTGATGCT	GCCGTGATGTT	0.15
SRSF6	NM_006275	ACGGACATGCC	ACGGATATGCC	-0.14
SPATA7	NM_018418	CTAAGCATGGA	CTAAGCATGAA	0.14
MT1M	NM_176870	CTCGAAATGGA	CTCGAAATGAA	0.14
DCLRE1C	NM_001033855	GGCGCTATGAG	GGCGCTATGGG	0.14
TRIM69	NM_182985	AGCTTCATGGA	AGCTTCATGCA	0.14
WWTR1	NM_001168280	CAGAAGATGAA	CAGAAGATGGA	-0.14
CDK17	NM_001170464	GATAGGATGAA	GATAGGATGAC	0.14
KCNJ4	NM_004981	CAGGACATGCA	CAGGACATGAA	-0.14
SORT1	NM_001205228	GTAATTATGAC	GTAATTATGGC	0.14
HIST1H2AK	NM_003510	TACGTCATGTC	TACGTCATGTA	0.14
ETV3	NM_001145312	GTGAAAATGAA	GTGAAAATGAG	-0.13
RGS4	NM_001102445	TGGACCATGTA	TGGACCATGCA	0.13
PCSK2	NM_001201528	TGTGTCATGGT	TGTGTCATGAT	0.13
UGT1A3	NM_019093	GCTGAGATGGC	GCTGAGATGAC	-0.13
NDUFS8	NM_002496	CACCAGATGCG	CACCAGATGTG	0.13
ZNF518A	NM_001278526	AAAGAAATGAC	AAAGAAATGTC	-0.13
CERS5	NM_147190	CGTAAGATGGC	CGTAAGATGAC	-0.13
CFLAR	NM_001202519	GTGCTGATGGC	GTGCTTATGGC	-0.13
ODAM	NM_017855	ACGAAAATGAA	ACGAAAATGGA	-0.13
CTSL1	NM_001257973	GGCCTAATGGA	GGCCGAATGGA	-0.13
SLC35A4	NM_080670	GTGGGTATGAG	GTGGGTATGTG	0.13
SPTAN1	NM_001195532	CAGAAAATGGA	CAGAAAATGAA	0.13
HOXD8	NM_001199747	TCTCAAATGTT	TCTGAAATGTT	0.13
EPPIN-WFDC6	NM_001198986	TTCAACATGGG	TTCAACATGAG	-0.13
SCCPDH	NM_016002	CTCGTCATGGC	CTCGTCATGAC	-0.13
APH1A	NM_001077628	CCAGCCATGGG	CCAGCCATGTG	-0.13
MGAT5	NM_002410	AGAGCAATGGC	AGAGCAATGAC	-0.13
FBXL7	NM_012304	TACAGGATGGG	TACAGGATGTG	-0.12
PDE11A	NM_001077358	CAGGTTATGCA	CAGGTTATGTA	0.12
SLCO1C1	NM_001145944	GTAATCATGGG	GTAATAATGGG	-0.12
ZNF775	NM_173680	CCAGGGATGGA	CCAGGGATGAA	0.12
TDRD9	NM_153046	TTGAGGATGCT	TTGAGGATGTT	0.12
PPEF2	NM_006239	TAAACTATGGG	TAAACTATGAG	-0.12
IRF9	NM_006084	CCCAGGATGGC	CCCAGGATGAC	-0.12
HDAC10	NM_032019	GCAGCCATGGG	GCAGCCATGGT	-0.12
FAM217A	NM_173563	AACAAAATGGG	AACAAAATGTG	-0.12
MS4A3	NM_001031666	TTTGGAATGAA	TTTAGAATGAA	0.12
IQCJ-SCHIP1	NM_001197114	TTCAAAATGCG	TTCAAAATGAG	-0.12
FAM216B	NM_182508	TAAACGATGGG	TAAACGATGTG	-0.12
TFDP2	NM_001178138	CCCCAAATGGT	CACCAAATGGT	-0.12
SEMA5B	NM_001256348	CCTATCATGGT	CCTAGCATGGT	-0.12
OR6K3	NM_001005327	AGAAATATGGA	AAAAATATGGA	-0.12
DEFB4A	NM_004942	TCAGCCATGAG	TCAGCCATGGG	0.11
TRPV6	NM_018646	CACCCCATGGG	CACCCCATGAG	-0.11
TRIB3	NM_021158	TACCAGATGCG	TACCAGATGTG	0.11
PDE4C	NM_001098819	CGGATTATGCA	CGGATTATGAA	-0.11
OR52A5	NM_001005160	CAAATCATGCC	CAAATCATGTC	0.11
IL12RB2	NM_001258216	TTGTTGATGGC	TTTTTGATGGC	0.11
ZBED2	NM_024508	GGTGACATGAT	GGTGACATGAG	-0.11
GALT	NM_001258332	CCCGCCATGAC	CCCACCATGAC	0.11
PCSK2	NM_001201529	AGAAGGATGAA	AGAAGGATGGA	-0.11
HTATIP2	NM_001098522	CCCAGCATGGC	CCCAGAATGGC	0.11
TRIQK	NM_001171799	TCAAAGATGGG	TCAAAGATGGT	-0.11
COL10A1	NM_000493	GAGAATATGCT	GAGAATATGTT	0.11
EOMES	NM_001278183	AGGCGCATGTT	AAGCGCATGTT	-0.11
TRPM3	NM_206948	AAAGCCATGGT	AGAGCCATGGT	0.11
NFU1	NM_015700	TGTCATATGTT	TTTCATATGTT	0.11
DIAPH3	NM_030932	AGAATTATGAG	AGCATTATGAG	0.11
CPB2	NM_001872	GTTGGGATGAA	GTTGGGATGAG	-0.1
CYP2R1	NM_024514	GGGCCGATGTG	GGGCCGATGTA	0.1
KANK1	NM_001256876	GCCAGCATGGC	GCCAGCATGAC	-0.1
AVPR1A	NM_000706	GACAGCATGCG	GACAGCATGCT	0.1
CCDC51	NM_001256967	GTGTTCATGGT	GTGTTAATGGT	0.1
HYDIN	NM_017558	CTAAAAATGAC	CTAAAAATGAT	0.1
ZNF267	NM_003414	TGGGAAATGGT	TGGGAAATGAT	0.1
PDP1	NM_018444	GATGCCATGCC	CATGCCATGCC	0.1
OR10K2	NM_001004476	TGCTCCATGGA	TGCTCCATGAA	0.1
STYXL1	NM_016086	AGCAGGATGCC	AGCAGGATGTC	0.1
MEGF8	NM_001271938	GCGGCGATGGC	GCGGCGATGAC	-0.1
SIRT5	NM_001242827	GAGGTCATGGG	GAGGTTATGGG	-0.1
VPS39	NM_015289	GCCGCCATGCA	GCCGCCATGAA	-0.1
DEXI	NM_014015	CGCTGCATGCT	CGCTGCATGAT	0.1
TIAM2	NM_001010927	AACGGCATGGA	AACGACATGGA	0.1
WBP1L	NM_017787	TGCAGGATGCC	TGCAGGATGTC	0.1
MARCH8	NM_001002266	GTTGGGATGAG	GTTGGGATGAT	0.1
DTNA	NM_001198944	CACCCCATGTT	CATCCCATGTT	-0.1
TENM3	NM_001080477	TGAAGTATGGA	TGAAGTATGAA	0.1
GLI1	NM_001160045	GGCACCATGAG	AGCACCATGAG	0.09
PLAGL2	NM_002657	CTTGCCATGAC	CTTGACATGAC	-0.09
DAB2	NM_001244871	CTTGCCATGTC	CTTGCCATGTA	0.09
PTPRO	NM_030671	TCAACAATGGG	TAAACAATGGG	-0.09
SLIT2	NM_004787	GGAAAGATGCG	GGAAAGATGTG	-0.09
UQCRB	NM_001199975	GGGTTAATGCG	GGGTTAATGAG	0.09
SLX4IP	NM_001009608	TAAGCCATGGC	TAAGCCATGAC	-0.09
KLK6	NM_001012965	GACATCATGCT	GACATAATGCT	-0.09
FRMD6	NM_001267047	CTCGACATGGA	CTCAACATGGA	0.09
CERS6	NM_001256126	AGCAAGATGGC	AGCAAGATGAC	-0.09
HTR3C	NM_130770	AGAAGAATGGA	AGAAGAATGAA	0.09
CLK4	NM_020666	CAACAGATGCG	CAACAGATGAG	0.09
PTBP3	NM_001244896	GTGTGTATGGT	GTGTTTATGGT	0.09
AIMP1	NM_004757	GCAAAAATGGC	GCAAAAATGAC	-0.09
SMIM19	NM_001135675	AGCCCCATGGC	AGCCCCATGAC	-0.09
C5orf24	NM_152409	TAGAAAATGAT	TAGAAAATGCT	0.09
PLCG2	NM_002661	CCGACAATGTC	CCAACAATGTC	-0.08
SCN1B	NM_001037	GCAGCCATGGG	GCAGTCATGGG	0.08
PRKRIP1	NM_024653	GCTGCCATGGC	GCTGCCATGAC	-0.08
ALG8	NM_001007027	GCAGCAATGGC	GCAGCAATGAC	-0.08
LCA5L	NM_152505	TTTGCTATGTC	TTTGCTATGTT	0.08
FHAD1	NM_052929	GAGAGGATGAA	GAGAGGATGGA	-0.08
PPP2R5D	NM_001270476	AACGAGATGGT	AACGACATGGT	-0.08
TNFRSF10C	NM_003841	CATACCATGGC	CATACCATGAC	-0.08
LCOR	NM_001170766	GAGATCATGCA	GAGATCATGTA	-0.08
IL1RN	NM_000577	CTCCCCATGGC	CTCCCCATGAC	-0.08
OR52I2	NM_001005170	CACCACATGTG	CACCACATGAG	-0.08
TMEM215	NM_212558	TGAAACATGCG	TGAAACATGAG	-0.08
GRIK4	NM_014619	TAGAAGATGCC	TAGAAGATGTC	0.08
MGST3	NM_004528	CGCAAGATGGC	CGCAAGATGAC	-0.08
ZNF33A	NM_001278176	AGAGCCATGGA	AAAGCCATGGA	-0.08
RXFP1	NM_001253730	ACTGCAATGTA	ACTGTAATGTA	-0.08
EIF2S1	NM_004094	TGCAGAATGCC	TGCAGAATGTC	0.08
ANKS1B	NM_001204065	ATTATCATGCA	ATTATAATGCA	-0.08
SSUH2	NM_001256749	CCTGCGATGAC	CCTGAGATGAC	-0.08
EPHX2	NM_001256483	CCACTCATGGA	ACACTCATGGA	0.08
TBX5	NM_080717	CAGGGCATGGA	CAGAGCATGGA	0.08
OR52E4	NM_001005165	GGGAGAATGCC	GGGAGAATGTC	0.08
ADHFE1	NM_144650	AGCGCCATGGC	AGCGCCATGAC	-0.08
CD93	NM_012072	ACCGGGATGGC	ACCAGGATGGC	0.08
FCGR3B	NM_001271036	GCTGGCATGCG	GCTGGCATGAG	0.08
GYPC	NM_001256584	CCGGGGATGGC	CCAGGGATGGC	-0.07
ZNF276	NM_152287	CTCGCCATGGG	CTTGCCATGGG	0.07
BEST1	NM_001139443	CAGCTGATGTT	CAGCTAATGTT	0.07
SLAMF1	NM_003037	TGGCTGATGGA	TGGCTGATGAA	0.07
CSNK1G3	NM_001270573	GAGCCCATGAA	GAGCACATGAA	0.07
ENOSF1	NM_001126123	AAACTGATGCA	AAACTGATGAA	-0.07
LRRC7	NM_020794	CTGGAGATGAC	TTGGAGATGAC	-0.07
FILIP1L	NM_182909	TAAAGAATGCG	TAAAGAATGAG	-0.07
HS3ST2	NM_006043	GGAGCCATGGC	GGAGCCATGAC	-0.07
CIITA	NM_000246	TACACAATGCG	TACACAATGAG	-0.07
ZAP70	NM_207519	CGGCCGATGCC	CAGCCGATGCC	0.07
C16orf55	NM_001271909	AAGTTGATGGA	AAGTTAATGGA	0.07
CHD8	NM_020920	TGCTCCATGAA	TGCTCCATGAG	0.07
NDUFS6	NM_004553	CGCAAAATGGC	CGAAAAATGGC	-0.06
BTG1	NM_001731	GCCCCCATGCA	GCCCCCATGAA	-0.06
HLA-DPA1	NM_001242524	CACAACATGCG	CACAACATGAG	-0.06
CREB5	NM_004904	TCCAAGATGAA	TCCAATATGAA	-0.06
FAM19A4	NM_001005527	CATCTTATGAG	CATCTTATGAA	-0.06
ZNF410	NM_001242928	CAAAGAATGCA	CAAATAATGCA	0.06
CDK5RAP3	NM_001278198	TTGCCAATGCT	TTTCCAATGCT	0.06
CHRNA4	NM_001256573	TGCACCATGAA	TGCACTATGAA	0.06
RGS2	NM_002923	ACGATAATGCA	ACGATAATGTA	-0.06
C10orf2	NM_001163813	CGGGTCATGCT	CCGGTCATGCT	0.05
BCL2L13	NM_001270730	CGACAAATGCT	CGACCAATGCT	-0.05
OGDHL	NM_001143997	GAGTTCATGTT	GAGTTAATGTT	0.05
TESPA1	NM_014796	AGCAGCATGAC	AGAAGCATGAC	-0.05
APOL3	NM_145642	GGCATCATGTC	GGTATCATGTC	-0.05
APOL1	NM_001136541	AGCGACATGGA	CGCGACATGGA	-0.05
STRA6	NM_001142620	CAGAGAATGTC	CAGAGAATGTA	0.05
ITGAM	NM_000632	CCAGCCATGGC	CCAGCCATGAC	-0.05
FAM109A	NM_144671	GCCACCATGAA	GACACCATGAA	-0.05
CALCR	NM_001164738	TCAAAAATGAG	TTAAAAATGAG	-0.05
PRKAG2	NM_001040633	TTCGCCATGCC	TTAGCCATGCC	0.05
PTPN12	NM_001131008	TGGAGGATGAT	CGGAGGATGAT	0.05
GABRA1	NM_001127644	CCCGCGATGAG	CCCGCGATGTG	-0.05
VPS53	NM_001128159	GGCGGAATGAT	GGCGGAATGAC	0.05
PEX5L	NM_001256755	GTTGCCATGGT	GTTGACATGGT	-0.05
MAPK4	NM_002747	CCCACAATGGC	CCCACAATGAC	-0.05
CCR9	NM_006641	CCTAACATGGC	CCTGACATGGC	-0.05
FBXL7	NM_001278317	CTGAGCATGCG	CTGAGCATGTG	0.05
C6orf25	NM_025260	CTAACCATGGC	CTAACCATGAC	-0.05
B3GNT8	NM_198540	CGGGTCATGCG	CGGGTCATGAG	0.04
NELL2	NM_001145108	CGCACCATGGA	CGAACCATGGA	0.04
CLDN11	NM_001185056	GCCCTGATGAT	ACCCTGATGAT	-0.04
XKR3	NM_175878	CTGAGAATGGA	CTGAGAATGAA	0.04
COLEC11	NM_001255983	CTCAGGATGAG	CTCAGTATGAG	0.04
KLK14	NM_022046	GTCTTCATGTC	GTCTTCATGTA	0.04
BTN3A2	NM_001197246	GCATAGATGAA	GCATACATGAA	-0.04
NUDT9	NM_198038	AACGTCATGTC	AACGTTATGTC	-0.04
ZSCAN18	NM_001145544	ACAGGGATGCT	ACGGGGATGCT	0.04
SLC22A4	NM_003059	GGAAGCATGCG	GGAAGCATGTG	-0.04
GPR113	NM_153835	CCAGCCATGAC	CCAGCCATGAT	0.04
KIAA0226	NM_001145642	AGGGACATGCA	AGGGAAATGCA	0.03
CHMP3	NM_001005753	AAGGAGATGAT	AAAGAGATGAT	-0.03
DUSP22	NM_020185	GCCACCATGGG	GCCACCATGAG	-0.03
RGS7BP	NM_001271891	TTAGAAATGTA	ATAGAAATGTA	-0.03
SLC14A1	NM_015865	ATAGCCATGGA	ATAACCATGGA	-0.03
BTBD3	NM_181443	AAGAAGATGGC	AAGAAAATGGC	-0.03
BNIPL	NM_001159642	CGCCCCATGCG	TGCCCCATGCG	0.03
RNF145	NM_001199383	AACAACATGGC	AATAACATGGC	-0.03
KLHL32	NM_052904	TGGAAAATGCC	TGGAAAATGTC	0.03
KRTAP22-1	NM_181620	GAAACCATGAG	GAAACCATGCG	0.03
CD5	NM_014207	GAAACCATGCC	GAAACCATGTC	0.03
TPI1	NM_001258026	CCTGGCATGAT	CTTGGCATGAT	0.03
CNTN4	NM_175613	GTGGCCATGGA	CTGGCCATGGA	-0.03
OR6S1	NM_001001968	AAGACAATGAG	AAGACAATGCG	0.03
CHMP2B	NM_001244644	CCGTGGATGGT	CTGTGGATGGT	-0.03
ZBBX	NM_001199202	CTGCGAATGGA	CTGCTAATGGA	0.03
CABLES1	NM_001256438	AAGAACATGCG	AAGAACATGTG	-0.02
PIM1	NM_002648	GTTGGGATGCT	GTTGGGATGGT	-0.02
SKP2	NM_001243120	TCATTTATGGA	TTATTTATGGA	-0.02
PALLD	NM_001166109	GGAGCTATGCC	TGAGCTATGCC	-0.02
ITIH1	NM_001166434	AGAACTATGGA	AGAAATATGGA	-0.02
APBB2	NM_001166051	TAGATTATGGC	TATATTATGGC	0.02
TUBB3	NM_001197181	GGAACCATGGA	AGAACCATGGA	0.02
TMEM136	NM_001198671	CACAGGATGGC	CCCAGGATGGC	0.02
C10orf91	NM_173541	GCTGAAATGTG	GCTGAAATGAG	-0.02
FCHO1	NM_001161359	AAGGCGATGGC	AAGGTGATGGC	0.02
EPT1	NM_033505	GTCGTCATGGC	GTCATCATGGC	0.02
BAG1	NM_001172415	GAAGAGATGAA	GAAGATATGAA	0.02
FBXO11	NM_025133	GCAGATATGGT	GAAGATATGGT	-0.02
NT5DC2	NM_022908	GAAGAAATGCG	GAAGAAATGAG	-0.02
GOT2	NM_002080	TCCACCATGGC	TCCACCATGAC	-0.02
C19orf12	NM_001256047	GCCACGATGAC	GCCAAGATGAC	0.02
CLK4	NM_020666	CAACAGATGCG	CAACAGATGCT	-0.02
RTN4	NM_207521	GAAAATATGGA	GAGAATATGGA	0.02
C7orf62	NM_152706	CTCCTCATGTC	CTCCTCATGTT	0.02
ZNF623	NM_001261843	ACGGTGATGGA	ACAGTGATGGA	-0.02
RRM2	NM_001034	TCCACTATGCT	GCCACTATGCT	-0.02
SLC13A1	NM_022444	AGGACAATGAA	AGGACAATGAG	-0.02
STK31	NM_001260504	GTTCAAATGGA	GTTCCAATGGA	-0.02
OR52L1	NM_001005173	GAAATCATGAC	GAAATCATGAA	-0.02
TMEM176B	NM_001101311	GGCAGGATGAC	GGCAGGATGAA	-0.02
PDLIM5	NM_001256425	CGGAGCATGCC	CAGAGCATGCC	-0.02
DNAJB14	NM_001278310	TGAGAAATGTG	TAAGAAATGTG	-0.01
UCHL3	NM_001270952	TATGGAATGGA	CATGGAATGGA	-0.01
IP6K1	NM_001006115	TTCCAGATGCT	TTCCAGATGCG	0.01
COPS3	NM_001199125	GGGCAAATGAC	GGTCAAATGAC	0.01
SEC14L3	NM_001257382	CAGTACATGGA	CAGTACATGAA	0.01
DNAJB5	NM_012266	GCTGTGATGGG	GCTGTAATGGG	0.01
MLH1	NM_001258271	GCCAAAATGTC	GCCAAAATGCC	-0.01
RNF41	NM_194358	CGGATCATGCG	CGGATCATGAG	-0.01
ATP6V0B	NM_001039457	CCCTTCATGTG	CGCTTCATGTG	-0.01
FAM133B	NM_001040057	GCCTATATGAA	GCATATATGAA	0.01
OR6X1	NM_001005188	AGGGACATGAG	AGGGACATGCG	0.01
ARHGAP20	NM_001258418	CAGAAAATGAA	CAAAAAATGAA	-0.01
TAF1C	NM_001243158	CAGGCAATGCA	CAGGCCATGCA	0.01
ST6GAL1	NM_173217	CGCCTGATGAA	TGCCTGATGAA	0.01
FGF8	NM_001206389	AACGCCATGGC	AACTCCATGGC	0.01
COL17A1	NM_000494	TATGGTATGGA	TATGGTATGAA	0.01
ACVR1C	NM_001111031	TCAGTCATGCT	TCAGCCATGCT	0.01
WWC1	NM_015238	GGGAAGATGCC	GGGAACATGCC	0
DAOA	NM_001161812	GAAGGCATGAG	GAAGGCATGCG	0
FABP5	NM_001444	CCCACCATGGC	CCCACCATGAC	0
ATP6V1G2	NM_138282	GCACAGATGGA	GCCCAGATGGA	0
MDM2	NM_001145339	CCCCGGATGGT	CCCCGGATGCT	0
ADAD1	NM_001159295	GCCCAGATGCT	GTCCAGATGCT	0
FAR2	NM_001271784	GAGGACATGCA	GACGACATGCA	0
SEPT9	NM_001113492	CGGAGGATGGA	CGGAGAATGGA	0
PDPN	NM_001006625	GTTGCCATGCC	GTTGTCATGCC	0
