# Supplementary material for: Quantitative analysis of mammalian translation initiation sites by FACS-seq
Source: Mol Syst Biol. 2014 Aug 28;10(8):748. doi: 10.15252/msb.20145136 (PMC4299517; doi:10.15252/msb.20145136)
Supplement: Supplementary file 5 — Supplementary Table S4 [file msb0010-0748-SD5.txt]

Supplementary Table S4. Human genes with predicted translational truncation isoforms. Human genes where at least one transcript had a predicted initiation ratio, X, > 0.50. The pair of TIS sequences and distance between TISs are provided.
Gene	Transcript	annotated_TIS	truncation_TIS	Distance_bp	Initiation_Ratio
ZCCHC7	NM_032226	CTTTTTATGAT	TTTATGATGTT	3	3.9
TAF1L	NM_153809	CGGTTTATGCG	GCCATCATGTC	57	3.4
PSD4	NM_012455	CAGTGGATGAT	TGGATGATGGG	3	3.3
MB21D2	NM_178496	TTTTGCATGAA	ATGAAGATGGC	6	3.3
SMAP2	NM_001198980	CAGTGCATGCA	CAAGAGATGGG	9	3.2
CMPK1	NM_001136140	CGGTGTATGCT	CGTCTCATGAA	96	3.2
CMPK1	NM_016308	CGGTGTATGCT	CGTCTCATGAA	96	3.2
TMEM216	NM_001173990	CAGCGTATGCT	CTGAAGATGGC	21	3.2
TMEM216	NM_001173991	CAGCGTATGCT	CTGAAGATGGC	21	3.2
DGKD	NM_003648	AAGTTTATGAA	ATGAATATGTT	6	3.1
AASDHPPT	NM_015423	CAGTGTATGGT	CCATCCATGGA	39	3.1
ARHGAP12	NM_001270695	TATTGAATGAA	ATGAAAATGGC	6	3.1
ARHGAP12	NM_001270696	TATTGAATGAA	ATGAAAATGGC	6	3.1
ARHGAP12	NM_001270697	TATTGAATGAA	ATGAAAATGGC	6	3.1
ARHGAP12	NM_001270698	TATTGAATGAA	ATGAAAATGGC	6	3.1
ARHGAP12	NM_001270699	TATTGAATGAA	ATGAAAATGGC	6	3.1
ARHGAP12	NM_018287	TATTGAATGAA	ATGAAAATGGC	6	3.1
BBIP1	NM_001195305	GGTTGGATGCT	TCAGATATGGC	66	3.1
BBIP1	NM_001195306	GGTTGGATGCT	TCAGATATGGC	66	3.1
ZBTB8OS	NM_178547	CGGTGGATGAA	GCAGTCATGGC	36	3
ZNF611	NM_001161501	AAATGCATGAT	TGCATGATGAA	3	3
MFSD5	NM_001170790	TCTTGCATGGA	CACGGGATGGC	207	2.9
FAM213A	NM_001243782	CTGTGTATGGA	TTCACCATGGG	21	2.9
MYCT1	NM_025107	CCTTTTATGCG	GATATTATGGC	144	2.9
WDR81	NM_001163673	CAATGCATGCT	TGCAAGATGGT	72	2.8
PPIB	NM_000942	CTGTGGATGCT	CGCAACATGAA	24	2.8
ZSCAN2	NM_001007072	CTGTGGATGAT	TGGATGATGGC	3	2.7
ZSCAN2	NM_017894	CTGTGGATGAT	TGGATGATGGC	3	2.7
ZSCAN2	NM_181877	CTGTGGATGAT	TGGATGATGGC	3	2.7
RBM44	NM_001080504	CTTTGAATGAT	TGAATGATGCA	3	2.7
FBXO16	NM_001258211	TGTTTCATGAT	TTCATGATGGC	3	2.7
FBXO16	NM_172366	TGTTTCATGAT	TTCATGATGGC	3	2.7
RBFOX2	NM_001031695	TGGTTTATGGA	AAGAAAATGGT	15	2.6
RBFOX2	NM_001082576	TGGTTTATGGA	AAGAAAATGGT	15	2.6
RBFOX2	NM_001082577	TGGTTTATGGA	AAGAAAATGGT	15	2.6
RBFOX2	NM_014309	TGGTTTATGGA	AAGAAAATGGT	15	2.6
SNX10	NM_001199837	TTGTTTATGAT	TTTATGATGCC	3	2.6
SLC17A1	NM_005074	CCGTGTATGCA	ATGCAAATGGA	6	2.6
C17orf102	NM_207454	TATTTTATGTT	ACCCGAATGGG	45	2.6
FZD6	NM_001164616	TGATGTATGAA	ATGAAAATGGC	6	2.6
LOC100996451	XM_003846240	TCTTGGATGAT	TGGATGATGTT	3	2.5
LOC100996451	XM_003846398	TCTTGGATGAT	TGGATGATGTT	3	2.5
LOC100996451	XM_003846537	TCTTGGATGAT	TGGATGATGTT	3	2.5
LOC100996451	XM_003846696	TCTTGGATGAT	TGGATGATGTT	3	2.5
LOC100996451	XM_003960390	TCTTGGATGAT	TGGATGATGTT	3	2.5
RBM26	NM_022118	CTGTGGATGGT	TCTAAAATGAT	12	2.5
EXOC6B	NM_015189	CAGTCTATGGA	GGTAAGATGGC	15	2.5
BBIP1	NM_001195307	GGTTGGATGCT	GATATAATGAC	60	2.5
MS4A6A	NM_001247999	CTTTTCATGGT	ACCATCATGAC	84	2.5
CNTNAP1	NM_003632	CCCTGCATGAT	TGCATGATGCA	3	2.5
FRMD3	NM_001244959	CGGTGCATGTT	AGGACCATGAA	42	2.4
FRMD3	NM_174938	CGGTGCATGTT	AGGACCATGAA	42	2.4
EPHA6	NM_001080448	TGGTGGATGCA	AGAACCATGGG	282	2.4
POR	NM_000941	CGTTTCATGAT	ATCAACATGGG	9	2.4
DAPK2	NM_014326	GATTGTATGTT	GCCTCAATGAG	15	2.3
PI4KA	NM_002650	TAGTTCATGCG	CGGGAGATGGC	9	2.3
UBAP2	NM_018449	CTGTATATGAT	TATATGATGAC	3	2.3
C1orf94	NM_001134734	TGGTGAATGAG	AGGAGGATGGC	69	2.3
NEDD1	NM_001135175	ACTTGGATGCA	GCAGTCATGCA	21	2.3
DPP9	NM_139159	CGGTTAATGCG	GAGAGGATGGC	87	2.3
ENTPD6	NM_001114089	CGGTGCATGCA	ACAAGGATGAG	33	2.3
PI4KB	NM_002651	AATTGAATGAG	GTGGCCATGGG	36	2.3
C2orf27B	NM_214461	GGTTGCATGTT	GACTTCATGGC	222	2.3
ISL2	NM_145805	TTCTGCATGGT	GGTGCTATGGG	39	2.2
SPAST	NM_014946	CTGTGAATGAA	GCCCTCATGGC	258	2.2
SPAST	NM_199436	CTGTGAATGAA	GCCCTCATGGC	258	2.2
CHMP2B	NM_001244644	CCGTGGATGGA	AAGAAAATGGC	21	2.2
CUTA	NM_001014837	GTTTGGATGCC	CTGACCATGGC	60	2.1
CUTA	NM_001014838	GTTTGGATGCC	CTGACCATGGC	60	2.1
CUTA	NM_015921	GTTTGGATGCC	CTGACCATGGC	60	2.1
CACNA1D	NM_000720	TCGTGGATGAT	TGGATGATGAT	3	2.1
CACNA1D	NM_001128839	TCGTGGATGAT	TGGATGATGAT	3	2.1
CACNA1D	NM_001128840	TCGTGGATGAT	TGGATGATGAT	3	2.1
TLE4	NM_007005	GCTTGGATGAT	AGCAAGATGTA	21	2.1
NRD1	NM_001101662	TGGTGAATGCT	CTGGCCATGCC	147	2.1
NRD1	NM_002525	TGGTGAATGCT	CTGGCCATGCC	147	2.1
ASPHD1	NM_181718	AGGTGCATGAA	AGTGGAATGTG	72	2.1
RFPL1	NM_021026	TTATGCATGAA	GTGGACATGGC	87	2.1
BNC1	NM_001717	GCGTGGATGCG	CGCAGGATGGC	90	2.1
STAU1	NM_001037328	CTGTGCATGAA	AAACCAATGTA	21	2.1
STAU1	NM_004602	CTGTGCATGAA	AAACCAATGTA	21	2.1
STAU1	NM_017452	CTGTGCATGAA	AAACCAATGTA	21	2.1
STAU1	NM_017454	CTGTGCATGAA	AAACCAATGTA	21	2.1
LYPLA1	NM_006330	CGGTGTATGTG	AATAACATGTC	15	2.1
TMEM251	NM_001098621	TATTTTATGTT	TCTGAAATGCC	18	2
OLFM1	NM_006334	CCCTGCATGCC	CGAGACATGCA	30	2
OLFM1	NM_014279	CCCTGCATGCC	CGAGACATGCA	30	2
RFPL3	NM_001098535	CTATGCATGAA	GTGGACATGGC	87	2
ALG13	NM_001257230	AAGTTGATGAA	TACAAAATGCA	297	2
ALG13	NM_001257234	AAGTTGATGAA	TACAAAATGCA	297	2
ALG13	NM_001257237	AAGTTGATGAA	TACAAAATGCA	297	2
LYPLA2	NM_007260	TGGTGTATGTG	AACACCATGTC	15	2
SLC16A12	NM_213606	CCTTGAATGCC	AAAACCATGGC	90	2
PDCD10	NM_145859	TTTTGAATGAG	ATGAGGATGAC	6	2
PDCD10	NM_007217	TTTTGAATGAG	ATGAGGATGAC	6	2
PDCD10	NM_145860	TTTTGAATGAG	ATGAGGATGAC	6	2
KLHL20	NM_014458	TGGTGCATGGA	AAGCCAATGCG	15	1.9
PHOSPHO1	NM_001143804	TGTTGGATGTG	GGCAGGATGGC	129	1.9
B3GNT4	NM_030765	CCGTTCATGCT	CCGGCGATGCT	75	1.9
MYCBPAP	NM_032133	CGGTGGATGCG	GGCACCATGAA	129	1.9
CD63	NM_001257400	TGTCTTATGAT	CTTATCATGTT	33	1.9
CD63	NM_001257401	TGTCTTATGAT	CTTATCATGTT	33	1.9
ENTPD1	NM_001164181	GATTGCATGGA	GCAGGCATGCG	75	1.9
IKBKG	NM_001099857	TGTTGGATGAA	TGTGAGATGGT	36	1.9
IKBKG	NM_001145255	TGTTGGATGAA	TGTGAGATGGT	36	1.9
IKBKG	NM_003639	TGTTGGATGAA	TGTGAGATGGT	36	1.9
C10orf67	NM_153714	CCTCTTATGAT	CTTATGATGGC	3	1.9
ACOT6	NM_001037162	GACTTTATGCT	CTCTCAATGGC	78	1.9
LRRC20	NM_018205	GTCTGCATGCT	AAGAAGATGGG	12	1.9
LRRC20	NM_018239	GTCTGCATGCT	AAGAAGATGGG	12	1.9
LRRC20	NM_207119	GTCTGCATGCT	AAGAAGATGGG	12	1.9
EYA1	NM_172058	AGGTCTATGGA	ATGGAAATGCA	6	1.9
EYA1	NM_172059	AGGTCTATGGA	ATGGAAATGCA	6	1.9
EYA1	NM_000503	AGGTCTATGGA	ATGGAAATGCA	6	1.9
AMBN	NM_016519	CAGTGCATGTC	TTCAAAATGAA	30	1.9
C9orf66	NM_152569	CCGTTTATGAG	ACGCGAATGGA	270	1.9
CMKLR1	NM_001142345	CGGTGAATGAG	ATGAGAATGGA	6	1.9
CMKLR1	NM_001142343	CGGTGAATGAG	ATGAGAATGGA	6	1.9
CMKLR1	NM_001142344	CGGTGAATGAG	ATGAGAATGGA	6	1.9
ZNF502	NM_001134440	CTGTGGATGTT	TTGAATATGCA	9	1.9
ZNF502	NM_033210	CTGTGGATGTT	TTGAATATGCA	9	1.9
ZNF502	NM_001134441	CTGTGGATGTT	TTGAATATGCA	9	1.9
ZNF502	NM_001134442	CTGTGGATGTT	TTGAATATGCA	9	1.9
DNAJC24	NM_181706	CCATGGATGAT	TGGATGATGGC	3	1.9
PABPC4L	NM_001114734	TTTTGGATGAG	AAGGAGATGAA	174	1.8
NYAP2	NM_020864	CTTTACATGAT	TCCAAGATGAT	15	1.8
TMPRSS11F	NM_207407	GGGTTCATGAT	TTCATGATGTA	3	1.8
PASD1	NM_173493	TAATGAATGAA	ATGAAGATGAG	6	1.8
ZNF512	NM_001271287	TACTGGATGAA	ATGAAGATGAG	6	1.8
ZNF512	NM_001271288	TACTGGATGAA	ATGAAGATGAG	6	1.8
ZNF512	NM_001271289	TACTGGATGAA	ATGAAGATGAG	6	1.8
ZNF512	NM_001271318	TACTGGATGAA	ATGAAGATGAG	6	1.8
DEXI	NM_014015	CGCTGCATGCT	CCCTCTATGTT	81	1.8
MORF4L2	NM_001142419	GGTTGAATGAG	AGCAACATGCA	84	1.8
MORF4L2	NM_001142431	GGTTGAATGAG	AGCAACATGCA	84	1.8
MORF4L2	NM_001142432	GGTTGAATGAG	AGCAACATGCA	84	1.8
MORF4L2	NM_001142420	GGTTGAATGAG	AGCAACATGCA	84	1.8
MORF4L2	NM_001142421	GGTTGAATGAG	AGCAACATGCA	84	1.8
MORF4L2	NM_001142422	GGTTGAATGAG	AGCAACATGCA	84	1.8
MORF4L2	NM_001142427	GGTTGAATGAG	AGCAACATGCA	84	1.8
MORF4L2	NM_001142428	GGTTGAATGAG	AGCAACATGCA	84	1.8
ZDHHC3	NM_001135179	TAGCTTATGAT	CTTATGATGCT	3	1.7
ZDHHC3	NM_016598	TAGCTTATGAT	CTTATGATGCT	3	1.7
ZNF260	NM_001012756	ACATGCATGAT	ATAGGCATGTT	9	1.7
ZNF260	NM_001166037	ACATGCATGAT	ATAGGCATGTT	9	1.7
ZNF260	NM_001166038	ACATGCATGAT	ATAGGCATGTT	9	1.7
ZFP161	NM_001143823	TTGTTCATGGA	ATCAGTATGTC	18	1.7
ZFP161	NM_001243702	TTGTTCATGGA	ATCAGTATGTC	18	1.7
ZFP161	NM_001243704	TTGTTCATGGA	ATCAGTATGTC	18	1.7
ZFP161	NM_003409	TTGTTCATGGA	ATCAGTATGTC	18	1.7
SUGP1	NM_172231	GATTGGATGAG	CTCAAGATGGA	12	1.7
C3orf17	NM_015412	CCTCGCATGAT	CGCATGATGGC	3	1.7
LMNB2	NM_032737	GATTGAATGAG	GCCACCATGGC	60	1.7
SYT6	NM_001270805	TGCTGGATGCC	GGCAACATGGC	87	1.7
SYT6	NM_205848	TGCTGGATGCC	GGCAACATGGC	87	1.7
ZNF491	NM_152356	AATTTTATGGG	GAAGACATGCT	72	1.7
CREM	NM_182721	TAATGCATGAA	GGTGACATGCC	51	1.7
CREM	NM_182724	TAATGCATGAA	GGTGACATGCC	51	1.7
NUDT1	NM_198949	GGTTTTATGAG	CAGCAGATGGG	24	1.7
NUDT1	NM_198952	GGTTTTATGAG	CAGCAGATGGG	24	1.7
NUDT1	NM_198954	GGTTTTATGAG	CAGCAGATGGG	24	1.7
ANKRD65	NM_001243535	CCTTGGATGGA	ACAGGCATGGC	261	1.7
SUMF2	NM_001042469	CGGTGCATGAG	GTCCTGATGGC	57	1.7
SUMF2	NM_001042470	CGGTGCATGAG	GTCCTGATGGC	57	1.7
SUMF2	NM_001130069	CGGTGCATGAG	GTCCTGATGGC	57	1.7
SUMF2	NM_015411	CGGTGCATGAG	GTCCTGATGGC	57	1.7
SLC7A3	NM_001048164	CTCTGGATGCC	TCAGGCATGGC	66	1.7
NYX	NM_022567	GGGTGGATGAA	CGAGGGATGTT	15	1.7
LPPR5	NM_001010861	GCGTGCATGCC	AGCAGCATGCT	33	1.7
LPPR5	NM_001037317	GCGTGCATGCC	AGCAGCATGCT	33	1.7
ZSWIM1	NM_080603	TACTTGATGCT	TCTCCCATGGC	87	1.7
TMPRSS11A	NM_001114387	CTGTACATGAT	TACATGATGTA	3	1.7
TMPRSS11A	NM_182606	CTGTACATGAT	TACATGATGTA	3	1.7
HTR2A	NM_001165947	TCTTGCATGCA	CATATTATGCT	48	1.6
ZNF488	NM_153034	TGATGAATGCC	ATCACCATGGC	51	1.6
COX7A2	NM_001865	TCGTGAATGCA	GCCAAGATGCT	96	1.6
CGN	NM_020770	CTATTTATGGA	CCCAACATGGC	18	1.6
CCDC89	NM_152723	TAGTGGATGAG	GCGCCTATGCT	12	1.6
ARL6IP4	NM_001002251	AGTCGTATGGA	GGCGCCATGGC	369	1.6
ARL6IP4	NM_001002252	AGTCGTATGGA	GGCGCCATGGC	369	1.6
ARL6IP4	NM_016638	AGTCGTATGGA	GGCGCCATGGC	369	1.6
ARL6IP4	NM_018694	AGTCGTATGGA	GGCGCCATGGC	369	1.6
NBEA	NM_001204197	AAATGGATGTT	GTATTTATGGC	69	1.6
LOC101060554	XM_003960291	ATTTGTATGTC	AGAATAATGGG	78	1.6
KCNK10	NM_021161	TCTTGGATGTT	GCCAGGATGGA	162	1.6
MS4A4A	NM_001243266	CCCTGCATGCA	GCTGCCATGAC	57	1.6
MS4A4A	NM_148975	CCCTGCATGCA	GCTGCCATGAC	57	1.6
PPP1R17	NM_001145123	CCTTTGATGAT	TTGATGATGTC	3	1.6
PPP1R17	NM_006658	CCTTTGATGAT	TTGATGATGTC	3	1.6
FRMPD2	NM_001018071	TTTTGGATGCA	GCAGGCATGAG	27	1.6
KIAA0430	NM_001184998	GGCTGTATGAT	TGTATGATGGA	3	1.6
KIAA0430	NM_001184999	GGCTGTATGAT	TGTATGATGGA	3	1.6
KIAA0430	NM_014647	GGCTGTATGAT	TGTATGATGGA	3	1.6
CCHCR1	NM_001105563	CCCTGCATGTG	AGAGTCATGGC	66	1.6
CCHCR1	NM_001105564	CCCTGCATGTG	AGAGTCATGGC	66	1.6
DHPS	NM_001206974	TGGCGCATGCC	GCCAACATGAT	78	1.6
SPRED3	NM_001042522	AGGTACATGGT	GTGGTGATGGC	24	1.6
ASPHD2	NM_020437	ATCTGCATGGT	CCCAAGATGTC	78	1.6
EPB49	NM_001114136	TGCTGCATGGA	GCCAAGATGGA	99	1.6
EPB49	NM_001114138	TGCTGCATGGA	GCCAAGATGGA	99	1.6
EPB49	NM_001114135	TGCTGCATGGA	GCCAAGATGGA	99	1.6
EPB49	NM_001114137	TGCTGCATGGA	GCCAAGATGGA	99	1.6
EPB49	NM_001114139	TGCTGCATGGA	GCCAAGATGGA	24	1.6
EPB49	NM_001978	TGCTGCATGGA	GCCAAGATGGA	99	1.6
DBF4B	NM_025104	CATTTGATGAG	AGTTCCATGGC	48	1.6
DBF4B	NM_145663	CATTTGATGAG	AGTTCCATGGC	48	1.6
LOC101059957	XM_003959975	CTTCTTATGAT	CTTATGATGAA	3	1.6
LOC101059957	XM_003959976	CTTCTTATGAT	CTTATGATGAA	3	1.6
LOC101059957	XM_003960542	CTTCTTATGAT	CTTATGATGAA	3	1.6
LOC101059957	XM_003960543	CTTCTTATGAT	CTTATGATGAA	3	1.6
LOC101059957	XM_003960873	CTTCTTATGAT	CTTATGATGAA	3	1.6
LOC101059957	XM_003960874	CTTCTTATGAT	CTTATGATGAA	3	1.6
ZDHHC14	NM_024630	TCGTGGATGCC	GGGCCCATGAA	24	1.6
ZDHHC14	NM_153746	TCGTGGATGCC	GGGCCCATGAA	24	1.6
C6orf7	NM_001243308	TCGTTGATGAG	TCTGCGATGAA	36	1.6
NTRK1	NM_001007792	CGGCGCATGAA	GACACCATGCA	72	1.6
NFKBIE	NM_004556	GAGTGAATGAA	GCGGGCATGTC	417	1.6
CUBN	NM_001081	AGGTTGATGAT	TTGATGATGAA	3	1.5
OR10J1	NM_012351	ACTTTTATGCT	CAATCCATGAA	33	1.5
LMLN	NM_001136049	CACTCCATGGT	CCGAAGATGGC	24	1.5
LMLN	NM_033029	CACTCCATGGT	CCGAAGATGGC	24	1.5
LIMK1	NM_002314	GAGTGCATGAG	GAACGTATGGG	42	1.5
C2orf29	NM_017546	AGGTTGATGCC	GGCAGGATGAG	180	1.5
EMX1	NM_004097	GTGTGCATGTG	GCGACCATGTT	99	1.5
SLC6A9	NM_001261380	GTGTGAATGAG	CCCAGGATGGC	42	1.5
SLC6A9	NM_006934	GTGTGAATGAG	CCCAGGATGGC	42	1.5
SLC6A9	NM_201649	GTGTGAATGAG	CCCAGGATGGC	42	1.5
NR1D2	NM_001145425	TGTTCTATGAA	CCTGGGATGAC	30	1.5
ANKMY1	NM_016552	GGTTGCATGTA	TTGAACATGAA	27	1.5
BBS12	NM_001178007	TGATACATGGT	ATGGTGATGGC	6	1.5
BBS12	NM_152618	TGATACATGGT	ATGGTGATGGC	6	1.5
SMPX	NM_014332	GACTGCATGAA	ATGAATATGTC	6	1.5
GKN1	NM_019617	AGGTCCATGCT	GACAAGATGAA	42	1.5
RNF10	NM_014868	CCGTTGATGCC	TCCGACATGGA	42	1.5
HYPK	NM_001199885	GGGCTTATGCG	ATAGATATGGC	24	1.5
HYPK	NM_016400	GGGCTTATGCG	ATAGATATGGC	24	1.5
C3orf45	NM_153215	TACTGGATGCC	CTTGCCATGCC	36	1.5
DPM3	NM_018973	GTTTTAATGCT	GTGACCATGAC	90	1.5
BANF2	NM_001159495	CGCTGAATGCT	AAGGAGATGGA	21	1.5
RDX	NM_001260494	CAATGGATGCT	AGAGGAATGTT	135	1.5
LRRFIP1	NM_001137550	CGGTCGATGGA	ATGGACATGGG	6	1.5
ZBTB17	NM_001242884	ACGTGGATGAT	TGGATGATGTG	3	1.5
ZNF600	NM_198457	AAACGCATGAT	CGCATGATGAA	3	1.4
CCDC149	NM_001130726	CAGCGCATGGA	GAGGCCATGAA	15	1.4
ARMCX3	NM_016607	GATTGCATGGG	GAAAAAATGGC	111	1.4
ARMCX3	NM_177947	GATTGCATGGG	GAAAAAATGGC	111	1.4
ARMCX3	NM_177948	GATTGCATGGG	GAAAAAATGGC	111	1.4
ADH7	NM_000673	AAGTCTATGTT	GACAGGATGGG	36	1.4
ABLIM1	NM_001003407	TTGTGCATGTT	ATGTTAATGAC	6	1.4
ABLIM1	NM_001003408	TTGTGCATGTT	ATGTTAATGAC	6	1.4
RELB	NM_006509	GCGTGCATGCT	CGGGCCATGCC	51	1.4
BCAS3	NM_001099432	GGTTTTATGAA	GAAGCTATGGC	12	1.4
BCAS3	NM_017679	GGTTTTATGAA	GAAGCTATGGC	12	1.4
FAIM	NM_001033030	TATCCTATGCT	GAAAAAATGAC	102	1.4
CTNND2	NM_001332	GGGTGCATGTT	GGAGCTATGCC	42	1.4
MAMSTR	NM_182574	CAGTACATGCC	CCTAGGATGAA	117	1.4
TBRG4	NM_001261834	CGGCGGATGGA	GACATCATGGC	33	1.4
LOC100996779	XM_003846737	AAATGGATGAG	ATATACATGCA	18	1.4
LOC100996779	XM_003846738	AAATGGATGAG	ATATACATGCA	18	1.4
LOC100996779	XM_003846739	AAATGGATGAG	ATATACATGCA	18	1.4
LOC100996779	XM_003846740	AAATGGATGAG	ATATACATGCA	18	1.4
LOC100996779	XM_003846741	AAATGGATGAG	ATATACATGCA	18	1.4
LOC100996779	XM_003846742	AAATGGATGAG	ATATACATGCA	18	1.4
PODN	NM_001199082	ACTTGAATGGA	GGCACCATGGC	144	1.4
PODN	NM_153703	ACTTGAATGGA	GGCACCATGGC	144	1.4
HPSE2	NM_001166244	GATTGAATGAG	GAAGCCATGCC	30	1.4
HPSE2	NM_001166245	GATTGAATGAG	GAAGCCATGCC	30	1.4
HPSE2	NM_001166246	GATTGAATGAG	GAAGCCATGCC	30	1.4
HPSE2	NM_021828	GATTGAATGAG	GAAGCCATGCC	30	1.4
LGI1	NM_005097	GACTGCATGGA	AAAAGGATGGG	24	1.4
PDE4C	NM_000923	TGGCGCATGGA	CACAGCATGAC	72	1.4
ZSCAN21	NM_145914	GTTTACATGAT	TACATGATGAC	3	1.4
HYDIN	NM_001198543	CGGCGCATGGA	CTAAAAATGAC	51	1.4
DDX27	NM_017895	TGACGCATGGT	GACAACATGCT	93	1.4
KIAA0586	NM_001244189	GGTTGGATGTT	AACAATATGAA	36	1.4
KCTD10	NM_031954	CTTTTCATGGA	GAAGAGATGTC	9	1.4
ARHGEF18	NM_001130955	CAGTAAATGGT	GCGAACATGGG	162	1.4
PLCH1	NM_014996	AGATGCATGAG	AGTGTGATGCA	9	1.4
RAVER1	NM_133452	CGCTCTATGCC	CCCAAGATGGC	51	1.4
IL13	NM_002188	CAGCCTATGCA	GGCCTCATGGC	42	1.4
XPO1	NM_003400	TAATCTATGCC	GCAATTATGAC	12	1.4
IFLTD1	NM_152590	TAGCTGATGCT	CCAAAGATGTT	75	1.4
TIMELESS	NM_003920	TGATGTATGGA	TTGCACATGAT	12	1.4
WDR85	NM_138778	GGCTGGATGAT	TGGATGATGGG	3	1.4
LOC101060729	XM_003960639	TGCTGAATGGT	GGCCCGATGGG	237	1.4
LOC101060729	XM_003960641	TGCTGAATGGT	GGCCCGATGGG	237	1.4
PTPRR	NM_130846	TGTTTGATGAT	CACAGCATGGT	129	1.3
LYSMD1	NM_001136543	TATCTTATGCG	TGGAAGATGGA	36	1.3
TBX3	NM_005996	GAGTGGATGAG	CTCTCCATGAG	12	1.3
TBX3	NM_016569	GAGTGGATGAG	CTCTCCATGAG	12	1.3
TMEM232	NM_001039763	TGATTTATGAA	ATGAATATGCC	6	1.3
TSPO2	NM_001010873	AGGTGAATGCG	GATCACATGTC	78	1.3
TSPO2	NM_001159726	AGGTGAATGCG	GATCACATGTC	78	1.3
VIT	NM_001177969	ATATTTATGAG	CTCACTATGAA	21	1.3
VIT	NM_001177970	ATATTTATGAG	CTCACTATGAA	21	1.3
VIT	NM_001177971	ATATTTATGAG	CTCACTATGAA	21	1.3
VIT	NM_001177972	ATATTTATGAG	CTCACTATGAA	21	1.3
VIT	NM_053276	ATATTTATGAG	CTCACTATGAA	21	1.3
NAGK	NM_017567	CCGCGCATGCG	AGCAGCATGGC	138	1.3
TCP11	NM_001093728	CAGTGGATGAC	AGCAAAATGCC	39	1.3
TCP11	NM_001261817	CAGTGGATGAC	AGCAAAATGCC	39	1.3
TEX38	NM_001145474	AGCTGTATGGA	CCTGGGATGTG	36	1.3
CSGALNACT1	NM_018371	TCCTGAATGAT	TGAATGATGAT	3	1.3
PANK2	NM_153638	GGGTGGATGAG	CTGCGGATGGG	369	1.3
MCC	NM_001085377	GGGCGCATGAT	CGCATGATGGC	3	1.3
ACP5	NM_001111035	CCCTGGATGGA	ATGGACATGTG	6	1.3
ACP5	NM_001611	CCCTGGATGGA	ATGGACATGTG	6	1.3
ACP5	NM_001111034	CCCTGGATGGA	ATGGACATGTG	6	1.3
ACP5	NM_001111036	CCCTGGATGGA	ATGGACATGTG	6	1.3
CENPM	NM_001110215	AAGTGCATGGG	GCCACCATGGC	57	1.3
ACACB	NM_001093	TTCTGAATGGT	GGGAAAATGAC	75	1.3
BANP	NM_001173539	CTCTGGATGAT	TGGATGATGTC	3	1.3
BANP	NM_001173540	CTCTGGATGAT	TGGATGATGTC	3	1.3
BANP	NM_001173541	CTCTGGATGAT	TGGATGATGTC	3	1.3
BANP	NM_001173543	CTCTGGATGAT	TGGATGATGTC	3	1.3
BANP	NM_017869	CTCTGGATGAT	TGGATGATGTC	3	1.3
BANP	NM_079837	CTCTGGATGAT	TGGATGATGTC	3	1.3
FAM160A1	NM_001109977	AGGCTTATGAT	CTTATGATGTC	3	1.3
SLC15A4	NM_145648	CGTCGCATGGA	CTCTTCATGGG	243	1.3
ALLC	NM_018436	CAGCTGATGGA	ATGGACATGGC	6	1.3
C8orf34	NM_001195639	CGATGAATGAG	TTCCCCATGGC	258	1.3
C8orf34	NM_052958	CGATGAATGAG	TTCCCCATGGC	258	1.3
FAM19A4	NM_001005527	CATCTTATGAG	CCAAGGATGAG	15	1.3
FAM19A4	NM_182522	CATCTTATGAG	CCAAGGATGAG	15	1.3
GPN1	NM_001145049	CAGTACATGAA	TTGGTGATGAA	30	1.3
LHX9	NM_020204	GTGTATATGGA	CCAGCCATGCT	57	1.3
RIT1	NM_001256821	ATATGTATGGA	AGGACAATGGA	51	1.3
TSPY3	NM_001077697	CGGCGCATGCG	TTCAGGATGGA	123	1.2
TSPY1	NM_001197242	CGGCGCATGCG	TTCAGGATGGA	123	1.2
TSPY1	NM_003308	CGGCGCATGCG	TTCAGGATGGA	123	1.2
TSPY2	NM_022573	CGGCGCATGCG	TTCAGGATGGA	123	1.2
TSPY10	XM_003403496	CGGCGCATGCG	TTCAGGATGGA	123	1.2
TH1L	NM_198976	TCGCGCATGCG	GAGGGCATGGC	27	1.2
HOXC4	NM_014620	AAATTAATGAT	ATGATCATGAG	6	1.2
HOXC4	NM_153633	AAATTAATGAT	ATGATCATGAG	6	1.2
HTR3A	NM_000869	ACTCCTATGCT	CTCGCTATGCT	18	1.2
HTR3A	NM_213621	ACTCCTATGCT	CTCGCTATGCT	18	1.2
LOC100996515	XM_003846436	CGCTGCATGCA	TGCCGGATGCA	27	1.2
LOC100996515	XM_003846551	CGCTGCATGCA	TGCCGGATGCA	27	1.2
LOC100996515	XM_003960494	CGCTGCATGCA	TGCCGGATGCA	27	1.2
COX7B2	NM_130902	TCCTTCATGAT	TTCATGATGTT	3	1.2
FAM65A	NM_001193522	CACTCTATGAT	TCTATGATGTC	3	1.2
FAM65A	NM_024519	CACTCTATGAT	TCTATGATGTC	3	1.2
ST3GAL4	NM_001254759	CTCTGCATGTG	CTGGCCATGTT	30	1.2
RUNX1T1	NM_001198633	TGGCGGATGGT	TCCACAATGCC	51	1.2
ZYG11B	NM_024646	GGCTGCATGCC	GCAGCCATGGA	27	1.2
MECP2	NM_004992	GATTCCATGGT	GCTGGGATGTT	12	1.2
CXCR4	NM_001008540	AAGTGAATGTC	GAGGAAATGGG	57	1.2
EPHX2	NM_001256484	CGGCTTATGAA	CCACTCATGGA	39	1.2
EPHX2	NM_001256482	CGGCTTATGAA	CCACTCATGGA	39	1.2
ZCWPW1	NM_001258008	AGCTGAATGAT	TGAATGATGAC	3	1.2
ZCWPW1	NM_017984	AGCTGAATGAT	TGAATGATGAC	3	1.2
ARHGEF3	NM_001128615	GAGTCTATGGA	ACAGCAATGAA	18	1.2
CATSPERD	NM_152784	AAGTCGATGCT	ATGCTGATGTT	6	1.2
RAB12	NM_001025300	GCGTGTATGGA	AGCCTGATGGA	174	1.2
NKRF	NM_001173488	CGCTTGATGGA	CTCCAAATGGC	18	1.2
NKRF	NM_017544	CGCTTGATGGA	CTCCAAATGGC	18	1.2
SYTL1	NM_001193308	CAGCTGATGCC	CTCCCCATGGC	57	1.2
SYTL1	NM_032872	CAGCTGATGCC	CTCCCCATGGC	57	1.2
POU2F3	NM_001244682	GGTTTCATGGA	ATCAAGATGAG	42	1.2
PRICKLE1	NM_153026	AACTTTATGCC	TTGGAGATGGA	12	1.2
PRICKLE1	NM_001144881	AACTTTATGCC	TTGGAGATGGA	12	1.2
PRICKLE1	NM_001144882	AACTTTATGCC	TTGGAGATGGA	12	1.2
PRICKLE1	NM_001144883	AACTTTATGCC	TTGGAGATGGA	12	1.2
KLHL36	NM_024731	TCTTTAATGAT	TTAATGATGGA	3	1.2
BOLA1	NM_016074	TAGCCCATGCT	GTCTCCATGGC	36	1.2
TAF2	NM_003184	CGCTTCATGCC	GCCAGAATGAA	30	1.2
HSPB7	NM_014424	CCGTGGATGAG	CCGCCCATGGA	120	1.2
CCDC41	NM_016122	TTTTACATGGT	ACCGATATGGA	24	1.2
CCDC41	NM_001042399	TTTTACATGGT	ACCGATATGGA	24	1.2
ZNF697	NM_001080470	TCCTGGATGAA	AAAGGGATGGG	57	1.2
PRAMEF3	NM_001013692	AGATTTATGAG	ATGAGGATGAG	6	1.2
HOXD4	NM_014621	AAATTAATGGT	ATGGTCATGAG	6	1.2
LOC101060422	XM_003960151	ACCTGGATGAA	TACAACATGTT	66	1.2
ZFYVE19	NM_001077268	TCGTGAATGAA	GCCACCATGGA	225	1.2
ZFYVE19	NM_001258420	TCGTGAATGAA	GCCACCATGGA	225	1.2
NPEPPS	NM_006310	CGGTGGATGTG	GCCGCGATGCC	132	1.2
LOC101060471	XM_003960715	CGGTGGATGTG	GCCGCGATGCC	132	1.2
LOC101060471	XM_003960716	CGGTGGATGTG	GCCGCGATGCC	132	1.2
LOC101060471	XM_003960717	CGGTGGATGTG	GCCGCGATGCC	132	1.2
PYCRL	NM_023078	CTGTGGATGGG	AACAAGATGGC	36	1.2
TRAF1	NM_001190947	GGGTTCATGAA	GGGCCCATGGC	48	1.2
SNX21	NM_001042632	CCCTGAATGCA	GGTGCCATGGC	27	1.2
SNX21	NM_001042633	CCCTGAATGCA	GGTGCCATGGC	27	1.2
SNX21	NM_033421	CCCTGAATGCA	GGTGCCATGGC	27	1.2
SNX21	NM_152897	CCCTGAATGCA	GGTGCCATGGC	27	1.2
TOB1	NM_001243885	GTTTTTATGCC	ACCTTCATGCC	84	1.2
BIRC6	NM_016252	CCCCGGATGGT	CGGAAGATGGC	84	1.2
ICA1L	NM_138468	CACTCCATGGA	AGAAGAATGCA	54	1.2
ICA1L	NM_178231	CACTCCATGGA	AGAAGAATGCA	54	1.2
OCLN	NM_001205255	GGGTTCATGAT	AGAAAGATGGA	57	1.2
TBC1D1	NM_001253913	CTTCATATGAG	TTTAAAATGCT	24	1.2
TBC1D1	NM_001253914	CTTCATATGAG	TTTAAAATGCT	24	1.2
GDAP1	NM_001040875	TGGTTTATGCG	GAAAGCATGTA	141	1.2
DCTD	NM_001012732	CACCGGATGGT	CCCAACATGAG	33	1.2
NRIP2	NM_031474	TCCTGCATGTT	GGGGCCATGAG	150	1.2
CCDC51	NM_001256966	GTGTTCATGGT	CACAGGATGCT	141	1.2
CCDC51	NM_001256967	GTGTTCATGGT	CACAGGATGCT	141	1.2
CCDC51	NM_001256968	GTGTTCATGGT	CACAGGATGCT	141	1.2
CCDC51	NM_001256969	GTGTTCATGGT	CACAGGATGCT	141	1.2
CCDC51	NM_001256965	GTGTTCATGGT	CACAGGATGCT	141	1.2
DRP2	NM_001939	GTTTTTATGCA	ATGGTCATGCA	15	1.2
ZNF34	NM_030580	AGTCTCATGCT	CAGGCAATGGC	63	1.2
DICER1	NM_001195573	GGATGAATGAA	CTCAGCATGGC	30	1.2
DICER1	NM_001271282	GGATGAATGAA	CTCAGCATGGC	30	1.2
AHRR	NM_001242412	GATCATATGCC	AGGACGATGAT	12	1.2
AHRR	NM_020731	GATCATATGCC	AGGACGATGAT	12	1.2
IMPDH1	NM_183243	CTCCGCATGGA	GAGAGCATGGC	147	1.2
ZC3H14	NM_207662	ACCTTTATGAG	ATGAGAATGTC	6	1.1
PKNOX2	NM_022062	AATCCCATGAT	CCCATGATGCA	3	1.1
SLC25A28	NM_031212	GGGTGGATGGA	ACGCACATGGT	225	1.1
ASIC2	NM_183377	GAATGAATGAG	TTCCGCATGGC	63	1.1
HIPK1	NM_181358	TGTTTGATGGT	GTTTTGATGTT	9	1.1
ATRAID	NM_080592	GGGCGCATGAA	CGGAAAATGGC	165	1.1
SCLY	NM_016510	GGCTGGATGCC	GCGGGGATGGA	24	1.1
FASTKD2	NM_001136193	GGTTTCATGTT	AGCAAAATGAA	48	1.1
FASTKD2	NM_001136194	GGTTTCATGTT	AGCAAAATGAA	48	1.1
FASTKD2	NM_014929	GGTTTCATGTT	AGCAAAATGAA	48	1.1
TMEM136	NM_001198672	GCCTTGATGCT	ATTATCATGGC	39	1.1
TMEM136	NM_001198673	GCCTTGATGCT	ATTATCATGGC	39	1.1
TMEM136	NM_001198675	GCCTTGATGCT	ATTATCATGGC	39	1.1
TIMM8B	NM_012459	TCGCGCATGCG	CGAACAATGGC	45	1.1
ZNF217	NM_006526	GATTATATGCA	GGAAACATGCC	24	1.1
NAB2	NM_005967	CCGTCCATGCA	CGAGCCATGGC	99	1.1
LTBP1	NM_000627	AAGTTCATGGA	AAGCTGATGTG	15	1.1
LTBP1	NM_001166264	AAGTTCATGGA	AAGCTGATGTG	15	1.1
LTBP1	NM_001166265	AAGTTCATGGA	AAGCTGATGTG	15	1.1
LTBP1	NM_001166266	AAGTTCATGGA	AAGCTGATGTG	15	1.1
ACADVL	NM_001270447	CAGTCCATGTT	CGGATAATGGG	39	1.1
UBAC2	NM_177967	ACTTGGATGTG	ACACTGATGAG	51	1.1
CCDC155	NM_144688	TGGCCCATGGA	GCGGAAATGTA	42	1.1
ELMO3	NM_024712	CGTTGCATGGC	TGGACCATGGC	159	1.1
ARPC4	NM_001024959	AAGTTCATGCG	TTCATGATGAT	12	1.1
ARPC4	NM_001024960	AAGTTCATGCG	TTCATGATGAT	12	1.1
SDF4	NM_016176	CGCCCCATGGT	GTGGCGATGGC	21	1.1
SDF4	NM_016547	CGCCCCATGGT	GTGGCGATGGC	21	1.1
RBM20	NM_001134363	CCCCGCATGGT	GCAGCCATGAG	18	1.1
CLEC12A	NM_001207010	TTCTGCATGTG	TCATCAATGTC	30	1.1
SPATS1	NM_145026	CAGTTGATGAG	CCATCCATGCT	12	1.1
TFAP2B	NM_003221	ACATGAATGCA	GCCATCATGCT	33	1.1
ZNF551	NM_138347	GTTCGAATGCC	AGCTCAATGGC	48	1.1
SPRYD3	NM_032840	CTATGGATGAG	GTTCTCATGAA	33	1.1
ZNF219	NM_001101672	GGGTCCATGGA	CTCGGGATGGG	123	1.1
ZNF219	NM_001102454	GGGTCCATGGA	CTCGGGATGGG	123	1.1
ZNF219	NM_016423	GGGTCCATGGA	CTCGGGATGGG	123	1.1
RPP25	NM_017793	CGGCGCATGGA	GTGCACATGCG	111	1.1
FCRLA	NM_001184866	GGTTTCATGTT	GTCACCATGAA	51	1.1
FCRLA	NM_001184867	GGTTTCATGTT	GTCACCATGAA	51	1.1
FCRLA	NM_001184870	GGTTTCATGTT	GTCACCATGAA	51	1.1
FCRLA	NM_001184871	GGTTTCATGTT	GTCACCATGAA	51	1.1
FCRLA	NM_001184872	GGTTTCATGTT	GTCACCATGAA	51	1.1
FCRLA	NM_001184873	GGTTTCATGTT	GTCACCATGAA	51	1.1
FCRLA	NM_032738	GGTTTCATGTT	GTCACCATGAA	51	1.1
SEMA5B	NM_001031702	TCTTGGATGCC	CCTATCATGGT	174	1.1
SEMA5B	NM_001256346	TCTTGGATGCC	CCTATCATGGT	174	1.1
RUSC1	NM_001105205	TGGTCCATGCC	CTGTGGATGGC	177	1.1
KCNA3	NM_002232	CGCCGCATGGA	CCCGACATGAC	156	1.1
SGCZ	NM_139167	CGCTCCATGGA	CTCAAGATGAC	39	1.1
LYPD6B	NM_177964	ACATGGATGTT	GTCAGCATGCT	114	1.1
AKAP4	NM_003886	TCCTACATGAT	TACATGATGGC	3	1.1
DOC2A	NM_003586	TGCTGCATGAG	GATCGCATGAC	24	1.1
ZNF780A	NM_001142579	AGTTTTATGGG	AGCAACATGGT	48	1.1
QTRTD1	NM_001256836	AGTCGAATGGT	GTGGAAATGAC	51	1.1
GPR161	NM_001267614	AGATGGATGCT	GGCTGGATGAA	21	1.1
KDM4D	NM_018039	TATTAAATGGA	GAAACTATGAA	9	1.1
OSBPL3	NM_015550	CTGTCCATGAT	TCCATGATGAG	3	1.1
OSBPL3	NM_145320	CTGTCCATGAT	TCCATGATGAG	3	1.1
OSBPL3	NM_145321	CTGTCCATGAT	TCCATGATGAG	3	1.1
OSBPL3	NM_145322	CTGTCCATGAT	TCCATGATGAG	3	1.1
ERAP2	NM_001130140	GATTTCATGTT	TCTGCAATGGT	18	1.1
ERAP2	NM_022350	GATTTCATGTT	TCTGCAATGGT	18	1.1
ING1	NM_198218	CGGCGGATGCT	AGCCAGATGGT	75	1.1
GRAMD3	NM_001146320	TAGCCTATGTA	GCCAATATGCA	15	1.1
C11orf95	NM_001144936	CAGCGCATGGA	TACCTGATGGA	342	1.1
RGS11	NM_003834	AGGCGGATGGA	GTGAGCATGCA	21	1.1
FAM63A	NM_001163259	TGCTCCATGCC	GCCATCATGAA	141	1.1
TP53BP2	NM_001031685	GCTTCCATGCG	TCCAAGATGAT	18	1.1
NRF1	NM_005011	AACTTCATGGA	GAACATATGGC	33	1.1
NRF1	NM_001040110	AACTTCATGGA	GAACATATGGC	33	1.1
RHOBTB2	NM_015178	CGTTTAATGGA	TCTGACATGGA	12	1.1
CACNA1C	NM_000719	TGGTCCATGGT	ACGAGGATGTA	21	1.1
CACNA1C	NM_001129827	TGGTCCATGGT	ACGAGGATGTA	21	1.1
CACNA1C	NM_001129829	TGGTCCATGGT	ACGAGGATGTA	21	1.1
CACNA1C	NM_001129830	TGGTCCATGGT	ACGAGGATGTA	21	1.1
CACNA1C	NM_001129831	TGGTCCATGGT	ACGAGGATGTA	21	1.1
CACNA1C	NM_001129832	TGGTCCATGGT	ACGAGGATGTA	21	1.1
CACNA1C	NM_001129833	TGGTCCATGGT	ACGAGGATGTA	21	1.1
CACNA1C	NM_001129834	TGGTCCATGGT	ACGAGGATGTA	21	1.1
CACNA1C	NM_001129835	TGGTCCATGGT	ACGAGGATGTA	21	1.1
CACNA1C	NM_001129836	TGGTCCATGGT	ACGAGGATGTA	21	1.1
CACNA1C	NM_001129837	TGGTCCATGGT	ACGAGGATGTA	21	1.1
CACNA1C	NM_001129838	TGGTCCATGGT	ACGAGGATGTA	21	1.1
CACNA1C	NM_001129839	TGGTCCATGGT	ACGAGGATGTA	21	1.1
CACNA1C	NM_001129840	TGGTCCATGGT	ACGAGGATGTA	21	1.1
CACNA1C	NM_001129841	TGGTCCATGGT	ACGAGGATGTA	21	1.1
CACNA1C	NM_001129842	TGGTCCATGGT	ACGAGGATGTA	21	1.1
CACNA1C	NM_001129843	TGGTCCATGGT	ACGAGGATGTA	21	1.1
CACNA1C	NM_001129844	TGGTCCATGGT	ACGAGGATGTA	21	1.1
CACNA1C	NM_001129846	TGGTCCATGGT	ACGAGGATGTA	21	1.1
CACNA1C	NM_001167623	TGGTCCATGGT	ACGAGGATGTA	21	1.1
CACNA1C	NM_001167624	TGGTCCATGGT	ACGAGGATGTA	21	1.1
CACNA1C	NM_001167625	TGGTCCATGGT	ACGAGGATGTA	21	1.1
CACNA1C	NM_199460	TGGTCCATGGT	ACGAGGATGTA	21	1.1
RGS3	NM_144488	TGGCTCATGCC	GTTGAGATGGG	33	1.1
TSC22D1	NM_006022	AATTGCATGAA	GTGGCGATGGA	30	1.1
FAM153B	NM_001265615	GTTCATATGGT	ATTGAGATGAA	33	1.1
FAM153A	NM_173663	GTTCATATGGT	ATTGAGATGAA	33	1.1
CCDC129	NM_001257968	ACTTTGATGCC	CCTATGATGGC	81	1.1
HYDIN	NM_001198542	CGGCGCATGGA	CTGGGTATGGA	30	1.1
LIN7A	NM_004664	TTGCTGATGCT	GCAGACATGGC	39	1.1
C3orf36	NM_025041	AGTCGGATGCA	GGAGGAATGGC	129	1.1
CTCFL	NM_001269054	GTCTGCATGTT	TCTAGAATGTC	18	1.1
CTCFL	NM_001269055	GTCTGCATGTT	TCTAGAATGTC	18	1.1
NRBF2	NM_030759	GGGTCTATGGA	GAAGTAATGGA	9	1.1
MUC16	NM_024690	CTGTCCATGCT	TCCTTGATGAC	51	1.1
PDE3A	NM_001244683	TTATACATGGT	GCCGTCATGGG	81	1.1
PDHA1	NM_000284	TGCTTCATGAG	AGGAAGATGCT	9	1.1
PDHA1	NM_001173454	TGCTTCATGAG	AGGAAGATGCT	9	1.1
PDHA1	NM_001173455	TGCTTCATGAG	AGGAAGATGCT	9	1.1
PDHA1	NM_001173456	TGCTTCATGAG	AGGAAGATGCT	9	1.1
CCDC71L	NM_175884	CCTTCGATGCG	CGCAGTATGAA	12	1.1
MS4A15	NM_152717	CTGCTCATGGT	AGCGTCATGGC	162	1.1
SIX3	NM_005413	CAGTCCATGGT	TTGTCCATGTT	234	1.1
LMX1B	NM_001174146	CGTCCCATGGA	GCCAAGATGTT	69	1
LMX1B	NM_001174147	CGTCCCATGGA	GCCAAGATGTT	69	1
LMX1B	NM_002316	CGTCCCATGGA	GCCAAGATGTT	69	1
MBD2	NM_003927	GGCTGGATGCG	AAGAGGATGGA	447	1
MBD2	NM_015832	GGCTGGATGCG	AAGAGGATGGA	447	1
LATS1	NM_001270519	GTTTTCATGAA	AGACAAATGAG	36	1
LATS1	NM_004690	GTTTTCATGAA	AGACAAATGAG	36	1
EIF4G1	NM_198242	GTTTTGATGAA	GAGATCATGTC	96	1
SLC2A11	NM_001024939	TTTCGAATGCT	TCTAGAATGAT	27	1
RNFT1	NM_016125	CGGTGTATGCC	AGGGCCATGCA	111	1
RRP36	NM_033112	CAGCTGATGCC	TCTAACATGTC	141	1
CCDC129	NM_194300	TCTCCTATGAT	CCTATGATGGC	3	1
MAML1	NM_014757	CGGCCCATGGT	TGCCCCATGGC	21	1
JAK2	NM_004972	CTCTGCATGGG	ATGGGAATGGC	6	1
LOC100996467	XM_003846434	TGGCATATGCA	CAGATAATGTT	9	1
LOC100996467	XM_003960491	TGGCATATGCA	CAGATAATGTT	9	1
ZSCAN29	NM_152455	CTATTAATGAT	TTAATGATGGC	3	1
TFPI	NM_001032281	ACTTAGATGAT	TACACAATGAA	12	1
TFPI	NM_006287	ACTTAGATGAT	TACACAATGAA	12	1
C20orf72	NM_052865	ATCTGAATGAA	ATGAAGATGAA	6	1
ASTN2	NM_001184734	AAGTCCATGCC	GCCCAGATGCT	42	1
ASTN2	NM_001184735	AAGTCCATGCC	GCCCAGATGCT	42	1
ASTN2	NM_198187	AAGTCCATGCC	GCCCAGATGCT	42	1
ASTN2	NM_198188	AAGTCCATGCC	GCCCAGATGCT	42	1
EBF3	NM_001005463	GTTTTCATGTT	ACGACCATGAA	42	1
ALG9	NM_001077691	AGTCGAATGAT	CGAATGATGCT	3	1
ALG9	NM_001077692	AGTCGAATGAT	CGAATGATGCT	3	1
GPRC5C	NM_022036	GCCCGCATGCG	GCCAGGATGGC	135	1
ZNF573	NM_001172690	GTTTGAATGTT	AAAACCATGAC	60	1
ZNF573	NM_001172691	GTTTGAATGTT	AAAACCATGAC	60	1
RXFP2	NM_001166058	AAACCTATGAT	ATTACAATGTT	51	1
RXFP2	NM_130806	AAACCTATGAT	ATTACAATGTT	51	1
RXFP3	NM_016568	CTGCGCATGCA	ATGCAGATGGC	6	1
KCTD11	NM_001002914	GACTCTATGCT	GGGGCCATGTT	12	1
LRRC4C	NM_001258419	TTATGAATGTT	AACAAGATGAC	12	1
LRRC4C	NM_020929	TTATGAATGTT	AACAAGATGAC	12	1
NIT1	NM_001185092	ATCTTCATGCT	AGAGCCATGGC	108	1
NIT1	NM_005600	ATCTTCATGCT	AGAGCCATGGC	108	1
APBB1	NM_001257325	GGGTGTATGAC	ACACAGATGCG	9	1
MRO	NM_001127174	AGTTCCATGGA	ACATCAATGAT	78	1
HOPX	NM_001145460	CTTCCTATGCT	GGGACCATGTC	54	1
HOPX	NM_032495	CTTCCTATGCT	GGGACCATGTC	54	1
CDK16	NM_033018	TGGTACATGCA	ATCGCCATGGA	18	1
QTRTD1	NM_001256835	AGTCGAATGGT	CTTAGGATGAA	36	1
SLC25A37	NM_016612	TGGCGGATGGA	CGGAGGATGGA	48	1
IFNA13	NM_006900	ATATCTATGAT	TCTATGATGGC	3	1
GEMIN2	NM_001009182	GGGCGCATGCG	AAAACCATGGC	33	1
GEMIN2	NM_001009183	GGGCGCATGCG	AAAACCATGGC	33	1
GEMIN2	NM_003616	GGGCGCATGCG	AAAACCATGGC	33	1
DPP8	NM_197960	CTTTGAATGTG	GAGCAGATGAA	21	1
DPP8	NM_197961	CTTTGAATGTG	GAGCAGATGAA	21	1
PINLYP	NM_001193621	GGGTGAATGTG	CACACCATGAG	72	1
GBA	NM_001171811	CGACGGATGGA	CTGAGTATGGG	12	1
TOPORS	NM_001195622	GGCTTCATGAT	ATGATAATGGC	6	1
HOXD3	NM_006898	TAGTCAATGTT	TGCACAATGCA	48	1
ANKRD55	NM_024669	TGGTAAATGAT	TAAATGATGAG	3	1
LOC100652732	XM_003403528	ATACCTATGCC	TGCAGTATGTT	33	1
LOC100652732	XM_003846542	ATACCTATGCC	TGCAGTATGTT	33	1
LOC100652732	XM_003960476	ATACCTATGCC	TGCAGTATGTT	33	1
EFCAB6	NM_022785	GATTTAATGTG	TGCAAAATGGC	9	1
CDK5RAP1	NM_016082	TATCTCATGAT	CTCATGATGGA	3	1
ELAVL4	NM_001144776	AGTCATATGGA	AGCACCATGGA	21	1
CSNK1G2	NM_001319	AAACTTATGGA	CGGAGAATGTC	51	1
MANEAL	NM_152496	TGGCTGATGAT	CCTCAGATGAC	21	1
SH3BP5	NM_004844	GCCTGCATGGA	GAGGGGATGGA	90	1
ERMAP	NM_018538	GTTCGGATGGA	ATGGAGATGGC	6	1
KCTD14	NM_023930	ATCTGCATGTG	GGCAGGATGAC	39	1
CCDC27	NM_152492	AGGTTCATGTT	CGCCTCATGTT	132	1
IL17D	NM_138284	GTCTGGATGCT	GTCTACATGCC	411	1
NLK	NM_016231	TTTTGAATGTC	GCAAAAATGAT	33	0.99
WWC3	NM_015691	TATTACATGGA	GAGCGCATGTT	69	0.99
DPF1	NM_001135155	GAATGGATGGG	AGCAAGATGGC	81	0.99
DPF1	NM_004647	GAATGGATGGG	AGCAAGATGGC	81	0.99
FBXO39	NM_153230	TCCTGGATGGA	AACCAGATGAT	144	0.99
GGA1	NM_001172688	ACATGCATGAA	TACCAGATGCT	192	0.99
DNALI1	NM_003462	GTTTCCATGGT	TCCGCCATGAT	66	0.99
PLCE1	NM_001165979	TGATTAATGGT	GCAGGAATGGA	42	0.98
OR51E1	NM_152430	TTCTTCATGAT	TTCATGATGGT	3	0.98
DSEL	NM_032160	ACATGTATGCC	TGGATCATGGC	30	0.98
PRPSAP2	NM_001243936	GTTTTGATGTT	ACCAAGATGAA	36	0.98
PRPSAP2	NM_001243940	GTTTTGATGTT	ACCAAGATGAA	36	0.98
PRPSAP2	NM_002767	GTTTTGATGTT	ACCAAGATGAA	36	0.98
SEC14L3	NM_001257379	AAGTACATGGA	AAGACCATGGA	18	0.98
SEC14L3	NM_001257382	AAGTACATGGA	AAGACCATGGA	18	0.98
ZNF385D	NM_024697	TGATTAATGAG	AACATAATGTA	12	0.97
PLD5	NM_001195812	ACGTACATGAA	ATGAACATGAC	6	0.97
FBXO17	NM_148169	TGACGCATGAA	CTGGAGATGGG	27	0.97
PRR5	NM_001017528	AAGTTCATGAG	AAAGGCATGGT	258	0.97
PRR5	NM_015366	AAGTTCATGAG	AAAGGCATGGT	258	0.97
ELOVL3	NM_152310	AACTAGATGGT	ACAGCCATGAA	12	0.97
NCEH1	NM_001146276	GCGTGAATGAG	GGCAAGATGAG	96	0.97
NCEH1	NM_020792	GCGTGAATGAG	GGCAAGATGAG	96	0.97
ZDHHC18	NM_032283	GGCTGCATGAA	CGCCTCATGCT	255	0.96
CRISP3	NM_001190986	CAATAGATGAA	CCAGCAATGAC	69	0.96
PPM1L	NM_139245	TAATAAATGAT	GATACAATGAC	15	0.96
C17orf104	NM_001145080	CGCCCCATGGA	AGCGTGATGTT	159	0.96
NR3C1	NM_001204260	CTGTATATGGG	AAAGTGATGGG	24	0.96
BEND4	NM_001159547	CGCCGGATGGA	GAAGAGATGCA	12	0.96
BEND4	NM_207406	CGCCGGATGGA	GAAGAGATGCA	12	0.96
GGPS1	NM_001037277	AATCCAATGGA	ACAGAAATGTT	162	0.96
TNXB	NM_019105	TCCTGAATGAT	TGAATGATGCC	3	0.96
NFYB	NM_006166	TATTTCATGAC	ATGACAATGGA	6	0.96
WHSC1	NM_007331	GGCTGGATGGA	ATAAAGATGAA	60	0.95
WHSC1	NM_133330	GGCTGGATGGA	ATAAAGATGAA	60	0.95
WHSC1	NM_133331	GGCTGGATGGA	ATAAAGATGAA	60	0.95
WHSC1	NM_001042424	GGCTGGATGGA	ATAAAGATGAA	60	0.95
WHSC1	NM_133334	GGCTGGATGGA	ATAAAGATGAA	60	0.95
WHSC1	NM_133335	GGCTGGATGGA	ATAAAGATGAA	60	0.95
C1orf56	NM_017860	AGCCCCATGGT	ACCGAAATGCA	96	0.95
PPP4R4	NM_020958	CGGTCCATGCA	GCCGCGATGGA	27	0.95
PPP4R4	NM_058237	CGGTCCATGCA	GCCGCGATGGA	27	0.95
MKLN1	NM_001145354	TGCTCCATGCT	GAAAACATGGG	12	0.95
GALNT14	NM_001253827	TGCTGTATGTC	TTTCCCATGTC	12	0.94
WAC	NM_016628	GCATTGATGGT	ATGGTAATGTA	6	0.94
WAC	NM_100486	GCATTGATGGT	ATGGTAATGTA	6	0.94
WDR25	NM_001161476	CTTTGAATGAC	TCTTTAATGGC	24	0.94
WDR25	NM_024515	CTTTGAATGAC	TCTTTAATGGC	24	0.94
SCOC	NM_001153484	CAGCTAATGCG	GACGGGATGGG	54	0.94
SCOC	NM_001153552	CAGCTAATGCG	GACGGGATGGG	54	0.94
SCOC	NM_001153663	CAGCTAATGCG	GACGGGATGGG	54	0.94
OMG	NM_002544	GCTTTGATGGA	TTGAAAATGTC	21	0.94
ZNF692	NM_001136036	ACTCACATGCC	GTGCACATGGC	15	0.94
EDNRB	NM_001201397	GGATGAATGAA	TGTCTGATGGC	21	0.94
ELF5	NM_001243081	GCTTCCATGCC	AGGGTAATGTT	30	0.94
ELF5	NM_198381	GCTTCCATGCC	AGGGTAATGTT	30	0.94
GPR135	NM_022571	GGCCCCATGGA	GCGAGCATGGC	36	0.93
GID4	NM_024052	GTGTGTATGTG	CCCGCGATGCC	249	0.93
MSRA	NM_001135670	CCTCCCATGCT	CCGAGGATGGG	66	0.93
MSRA	NM_012331	CCTCCCATGCT	CCGAGGATGGG	66	0.93
IL15RA	NM_001256765	AAGCGAATGCG	GCCGCCATGGC	105	0.93
S1PR5	NM_001166215	CGGCCCATGGA	GCTCCCATGTT	210	0.93
S1PR5	NM_030760	CGGCCCATGGA	GCTCCCATGTT	210	0.93
RSPO1	NM_001242909	TCTCATATGAT	CCCGACATGAA	189	0.93
ESRRG	NM_001243506	CGCTTCATGAA	GTGGGCATGCT	21	0.93
TAGAP	NM_152133	GAGTGGATGGG	CTGGAGATGCA	15	0.93
AKAP10	NM_007202	TGCTGAATGAG	CCCGCCATGTC	66	0.93
PLXNC1	NM_005761	AGCCCCATGGA	CCCAGCATGGC	789	0.93
ASCL1	NM_004316	CTGCGCATGGA	GCCAAGATGGA	18	0.92
TNP2	NM_005425	CCTCCTATGGA	AAGACTATGAA	255	0.92
APOA1BP	NM_144772	AGCTGGATGTC	GAGGTCATGGC	153	0.92
EIF4E	NM_001130678	CCCTTCATGTT	CGGAGGATGGC	45	0.92
TOMM20L	NM_207377	GGTCGGATGCC	GTACGGATGGG	237	0.92
DPF1	NM_001135156	ATCTGGATGGA	ACCATTATGGA	249	0.92
BTN3A1	NM_001145008	GCATGAATGAA	ATGAAAATGGC	6	0.92
BTN3A1	NM_001145009	GCATGAATGAA	ATGAAAATGGC	6	0.92
BTN3A1	NM_007048	GCATGAATGAA	ATGAAAATGGC	6	0.92
BTN3A1	NM_194441	GCATGAATGAA	ATGAAAATGGC	6	0.92
VWA3A	NM_173615	AAATAAATGAA	TTTGCAATGGC	39	0.92
LOC101060557	XM_003960627	AAATAAATGAA	TTTGCAATGGC	39	0.92
LUC7L2	NM_001244585	CATAGCATGGT	GAGAGAATGGG	48	0.92
FBXW7	NM_018315	GTATGTATGTG	CTGAGCATGTC	105	0.92
CEL	NM_001807	AGGCTGATGCT	CTCACCATGGG	9	0.92
TMEM168	NM_022484	GGTTACATGTG	TTAGCAATGAC	48	0.91
JDP2	NM_001135049	AGATTCATGGT	CCTGCTATGAT	33	0.91
PCDH1	NM_002587	CGGCTCATGGA	CCCAGGATGGA	66	0.91
PCDH1	NM_032420	CGGCTCATGGA	CCCAGGATGGA	66	0.91
UBAP2L	NM_001127320	CTGTAAATGAT	TAAATGATGAC	3	0.91
UBAP2L	NM_014847	CTGTAAATGAT	TAAATGATGAC	3	0.91
BTBD16	NM_144587	TCATTCATGAT	ATGATAATGTC	6	0.91
ATP8B3	NM_138813	CGGTGAATGGG	GCTGGGATGGG	159	0.91
CRISP3	NM_006061	CAATAGATGAA	ACTGCAATGAC	39	0.91
MXI1	NM_001008541	CCGTCCATGCC	CAGGAGATGGA	318	0.91
TAF1	NM_004606	CGGTCTATGGG	GCCATCATGTC	60	0.91
TAF1	NM_138923	CGGTCTATGGG	GCCATCATGTC	60	0.91
CHD6	NM_032221	CAATAGATGAA	ATGAAAATGAA	6	0.91
CPS1	NM_001122633	AGGCCCATGCC	ATCAAAATGAC	18	0.9
PLK3	NM_004073	GGCCGCATGGA	CTGGAGATGCT	117	0.9
LOC100505836	XM_003118872	TCCCGGATGCC	AGGAGAATGAA	39	0.9
LOC100505836	XM_003118873	TCCCGGATGCC	AGGAGAATGAA	39	0.9
LOC100505836	XM_003119894	TCCCGGATGCC	AGGAGAATGAA	39	0.9
LOC100505836	XM_003119895	TCCCGGATGCC	AGGAGAATGAA	39	0.9
ZKSCAN1	NM_003439	GCCTGAATGAT	TGAATGATGAC	3	0.9
RFPL2	NM_006605	CTATGCATGAA	GTGGACATGGC	87	0.9
EIF5A	NM_001143760	CCGCGCATGTG	CTTAAAATGGC	90	0.9
ZNF548	NM_001172773	TTGCTGATGAA	CTGGCGATGGC	27	0.9
MFF	NM_020194	ATTTAAATGAG	GCTGAGATGGC	78	0.9
ALG13	NM_001257231	CTCTGGATGTT	TACAAAATGCA	375	0.89
RNFT2	NM_001109903	AAGTCCATGTG	AGGAAGATGCA	36	0.89
RNFT2	NM_032814	AAGTCCATGTG	AGGAAGATGCA	36	0.89
DAB2IP	NM_138709	CATCTGATGCC	CTCAGCATGGA	78	0.89
DUX4L2	NM_001127386	CCATTCATGAA	ACCGCGATGGC	183	0.89
DUX4L7	NM_001127387	CCATTCATGAA	ACCGCGATGGC	183	0.89
DUX4L6	NM_001127388	CCATTCATGAA	ACCGCGATGGC	183	0.89
DUX4L5	NM_001127389	CCATTCATGAA	ACCGCGATGGC	183	0.89
DUX4L3	NM_001164467	CCATTCATGAA	ACCGCGATGGC	183	0.89
DUX4L4	NM_001177376	CCATTCATGAA	ACCGCGATGGC	183	0.89
DUX2	NM_012147	CCATTCATGAA	ACCGCGATGGC	183	0.89
DUX4	NM_033178	CCATTCATGAA	ACCGCGATGGC	183	0.89
HNRNPF	NM_001098204	GTGTCCATGAT	TCCATGATGCT	3	0.89
HNRNPF	NM_001098205	GTGTCCATGAT	TCCATGATGCT	3	0.89
HNRNPF	NM_001098206	GTGTCCATGAT	TCCATGATGCT	3	0.89
HNRNPF	NM_001098207	GTGTCCATGAT	TCCATGATGCT	3	0.89
HNRNPF	NM_001098208	GTGTCCATGAT	TCCATGATGCT	3	0.89
HNRNPF	NM_004966	GTGTCCATGAT	TCCATGATGCT	3	0.89
KRBA2	NM_213597	TGCTGCATGCC	CAGCCAATGTT	102	0.89
SUCLG1	NM_003849	TGGCGTATGAC	GCTACCATGGT	39	0.89
EBF1	NM_024007	GTTTTCATGTT	AGCAGCATGAA	42	0.89
B4GALNT2	NM_001159388	GGATTTATGTT	GGAAGCATGTT	12	0.89
ERCC4	NM_005236	GCTTCCATGGA	ATTGCCATGGC	33	0.88
NWD1	NM_001007525	ATATGGATGCA	GGCTTGATGTT	72	0.88
ATP5G2	NM_001002031	GCTGTGATGCC	CTGAAAATGTT	48	0.88
PPFIA2	NM_001220479	GAACGTATGAG	GAGAAAATGAA	69	0.88
CIZ1	NM_001257975	GAATGAATGTA	GCCACCATGTT	90	0.88
TCIRG1	NM_006053	ACGTGGATGAC	CACAAGATGAA	246	0.88
CD46	NM_002389	CCGCGCATGGA	GCGGCCATGGT	69	0.88
CD46	NM_153826	CCGCGCATGGA	GCGGCCATGGT	69	0.88
CD46	NM_172350	CCGCGCATGGA	GCGGCCATGGT	69	0.88
CD46	NM_172351	CCGCGCATGGA	GCGGCCATGGT	69	0.88
CD46	NM_172352	CCGCGCATGGA	GCGGCCATGGT	69	0.88
CD46	NM_172353	CCGCGCATGGA	GCGGCCATGGT	69	0.88
CD46	NM_172359	CCGCGCATGGA	GCGGCCATGGT	69	0.88
CD46	NM_172361	CCGCGCATGGA	GCGGCCATGGT	69	0.88
MDM2	NM_002392	CCCCGGATGGT	AGGCAAATGTG	18	0.88
RGS20	NM_003702	GGACGCATGCG	CTCCAGATGGG	72	0.88
GGA1	NM_001001560	TGGCGGATGGA	CCCGCGATGGA	12	0.88
GGA1	NM_001001561	TGGCGGATGGA	CCCGCGATGGA	12	0.88
GGA1	NM_001172687	TGGCGGATGGA	CCCGCGATGGA	12	0.88
GGA1	NM_013365	TGGCGGATGGA	CCCGCGATGGA	12	0.88
KCNQ3	NM_001204824	TACCTTATGAA	GCCACGATGTT	24	0.88
KLHL12	NM_021633	TGCTTTATGGG	GGCATTATGGC	12	0.87
SCAI	NM_001144877	AGCCGGATGGT	GAAATCATGTC	123	0.87
SCAI	NM_173690	AGCCGGATGGT	GAAATCATGTC	192	0.87
TNFSF13	NM_001198622	CAGCTCATGCC	GGCAACATGGG	51	0.87
TNFSF13	NM_001198623	CAGCTCATGCC	GGCAACATGGG	51	0.87
TNFSF13	NM_003808	CAGCTCATGCC	GGCAACATGGG	51	0.87
TNFSF13	NM_172087	CAGCTCATGCC	GGCAACATGGG	51	0.87
TNFSF13	NM_172088	CAGCTCATGCC	GGCAACATGGG	51	0.87
TTBK1	NM_032538	TGGCGGATGCA	ACCAACATGAG	39	0.87
NRSN2	NM_024958	GGGTCCATGAT	TCCATGATGCC	3	0.87
SPI1	NM_001080547	GGCTGGATGTT	TGCAAAATGGA	18	0.87
SPI1	NM_003120	GGCTGGATGTT	TGCAAAATGGA	18	0.87
PRKCZ	NM_001033581	AAGCATATGGA	TCTGTCATGCC	12	0.87
PRKCZ	NM_001033582	AAGCATATGGA	TCTGTCATGCC	12	0.87
ZACN	NM_180990	CAGCCGATGAT	CCGATGATGGC	3	0.87
TMEM218	NM_001258239	GTTCCCATGCC	CGCGGGATGGC	105	0.87
TMEM218	NM_001258242	GTTCCCATGCC	CGCGGGATGGC	105	0.87
TMEM218	NM_001258243	GTTCCCATGCC	CGCGGGATGGC	105	0.87
TMEM218	NM_001258246	GTTCCCATGCC	CGCGGGATGGC	105	0.87
LOC390877	XM_003403481	CCCTGGATGGG	AAGAATATGGC	42	0.87
LOC390877	XM_003403701	CCCTGGATGGG	AAGAATATGGC	42	0.87
LOC390877	XM_003960753	CCCTGGATGGG	AAGAATATGGC	42	0.87
FNDC4	NM_022823	AAGCGGATGCC	GGGGACATGGC	48	0.87
DEFB107A	NM_001037668	CCACTGATGCC	GGAGCCATGAA	12	0.86
DEFB107B	NM_001040705	CCACTGATGCC	GGAGCCATGAA	12	0.86
RNF208	NM_031297	AGCCGGATGCC	CTCCTCATGTC	51	0.86
FAM212A	NM_203370	CCTGGCATGGA	ATGGACATGCA	6	0.86
ATP6V0B	NM_001039457	CCCTTCATGTG	ATCATCATGGC	177	0.86
B9D1	NM_001243473	CTGCGCATGCC	CAGAGTATGAT	132	0.86
LAYN	NM_001258391	CATCTGATGGT	GGACTGATGGC	84	0.86
ERCC6L2	NM_001010895	TGTTACATGCA	GGCCGGATGGA	33	0.86
NIF3L1	NM_001136039	TTCTGTATGTT	TCCTTCATGGA	81	0.86
NIF3L1	NM_001142356	TTCTGTATGTT	TCCTTCATGGA	81	0.86
HOMEZ	NM_020834	CGGCCCATGGT	GGCACCATGCC	72	0.85
PRAMEF11	NM_001146344	CTGTTCATGGA	AAGCTGATGGT	42	0.85
SLC23A2	NM_005116	CTCTTAATGAT	TTAATGATGGG	3	0.85
SLC23A2	NM_203327	CTCTTAATGAT	TTAATGATGGG	3	0.85
DCLRE1C	NM_022487	TAGTGGATGAA	GCTAGAATGGA	93	0.85
DNTT	NM_001017520	CTTCCCATGGA	GCCTTGATGGC	66	0.85
DNTT	NM_004088	CTTCCCATGGA	GCCTTGATGGC	66	0.85
TRPC3	NM_003305	AGGTCCATGGA	AGACGCATGAC	27	0.85
ALG13	NM_001257235	AAGTTGATGAA	CAGTCAATGGA	96	0.84
ALG13	NM_001257239	AAGTTGATGAA	CAGTCAATGGA	96	0.84
ALG13	NM_001257240	AAGTTGATGAA	CAGTCAATGGA	96	0.84
PLXNB3	NM_005393	GAGCGTATGTG	CACTTCATGGC	42	0.84
GLYAT	NM_005838	TCCTCCATGAT	TCCATGATGTT	3	0.84
GLYAT	NM_201648	TCCTCCATGAT	TCCATGATGTT	3	0.84
CNNM2	NM_017649	CACCCTATGAT	GTAAAGATGGC	36	0.84
CNNM2	NM_199076	CACCCTATGAT	GTAAAGATGGC	36	0.84
CNNM2	NM_199077	CACCCTATGAT	GTAAAGATGGC	36	0.84
ACIN1	NM_001164816	CCCTGCATGTC	GTGACCATGGA	138	0.84
STRA6	NM_001199041	TTATTCATGGA	CAGAGAATGTC	45	0.84
CHURC1	NM_001202559	GGGCGCATGCG	GTCGCGATGTG	81	0.84
CHURC1	NM_001204063	GGGCGCATGCG	GTCGCGATGTG	81	0.84
CHURC1	NM_001204064	GGGCGCATGCG	GTCGCGATGTG	81	0.84
CHURC1	NM_145165	GGGCGCATGCG	GTCGCGATGTG	81	0.84
FBXO33	NM_203301	TCATTGATGTT	GGCCGGATGGC	174	0.84
ERMN	NM_001009959	ACTGTTATGAA	CACATCATGAC	39	0.84
CD200R1L	NM_001199215	TCATGCATGGG	AAGCAGATGAC	15	0.84
KIAA0226	NM_014687	CCCCGGATGCG	GCGGGAATGGA	21	0.84
ZP3	NM_007155	ACTCTGATGGT	ATGGTCATGGT	6	0.84
RRAGA	NM_006570	CGGGTGATGCC	ACAGCCATGAA	15	0.84
MSANTD1	NM_001042690	CCGCCCATGGT	TCCGGCATGGC	66	0.84
AQP1	NM_001185062	ATTTAGATGCA	TCGGGCATGGG	12	0.84
INSIG1	NM_005542	TGACCGATGCC	GGGGAGATGAT	108	0.84
INSIG1	NM_198337	TGACCGATGCC	GGGGAGATGAT	108	0.84
NOS1	NM_001204214	ATCTGCATGGG	TCCATCATGCA	12	0.83
LOC101060431	XM_003960158	CAGCACATGGT	ATGGTGATGAG	6	0.83
TTLL10	NM_001130045	CGGCCAATGGA	AGGCCAATGGG	219	0.83
DEFB121	NM_001011878	TCATTCATGAA	CCAGTCATGAA	60	0.83
GP2	NM_001007240	ACCTGCATGCC	CACCTTATGGA	12	0.83
GP2	NM_001007241	ACCTGCATGCC	CACCTTATGGA	12	0.83
GP2	NM_001007242	ACCTGCATGCC	CACCTTATGGA	12	0.83
GP2	NM_001502	ACCTGCATGCC	CACCTTATGGA	12	0.83
INTS2	NM_020748	GGATGAATGAA	GTAATAATGAC	24	0.83
ZNF707	NM_001100599	GTTCCCATGGA	ATGGACATGGC	6	0.82
ZNF707	NM_001100598	GTTCCCATGGA	ATGGACATGGC	6	0.82
ZNF707	NM_173831	GTTCCCATGGA	ATGGACATGGC	6	0.82
CDKL1	NM_004196	TCCTCTATGAT	TCTATGATGGA	3	0.82
C6orf203	NM_001142470	TGGCACATGAT	AGCGCCATGGC	15	0.82
CACNB1	NM_000723	CTCTCCATGGT	ACCAGCATGTC	18	0.82
CACNB1	NM_199247	CTCTCCATGGT	ACCAGCATGTC	18	0.82
CACNB1	NM_199248	CTCTCCATGGT	ACCAGCATGTC	18	0.82
SLC25A45	NM_001077241	GATTGCATGGT	AAGGGAATGAG	48	0.82
VCL	NM_003373	GCCGCGATGCC	GTGATAATGCA	75	0.82
VCL	NM_014000	GCCGCGATGCC	GTGATAATGCA	75	0.82
LOC101059981	XM_003959957	AGCTCTATGCC	ACCCAGATGGA	138	0.82
LOC101059981	XM_003960810	AGCTCTATGCC	ACCCAGATGGA	138	0.82
LOC101059981	XM_003960913	AGCTCTATGCC	ACCCAGATGGA	138	0.82
PML	NM_002675	GGGTCCATGGA	CCCACCATGCC	66	0.82
PML	NM_033238	GGGTCCATGGA	CCCACCATGCC	66	0.82
PML	NM_033239	GGGTCCATGGA	CCCACCATGCC	66	0.82
PML	NM_033240	GGGTCCATGGA	CCCACCATGCC	66	0.82
PML	NM_033244	GGGTCCATGGA	CCCACCATGCC	66	0.82
PML	NM_033246	GGGTCCATGGA	CCCACCATGCC	66	0.82
PML	NM_033247	GGGTCCATGGA	CCCACCATGCC	66	0.82
PML	NM_033249	GGGTCCATGGA	CCCACCATGCC	66	0.82
PML	NM_033250	GGGTCCATGGA	CCCACCATGCC	66	0.82
IDE	NM_004969	TGGCTAATGCG	AGCAAAATGAA	123	0.82
GUK1	NM_001159390	CCCCGGATGCT	GACGGCATGTC	63	0.82
GUK1	NM_001242840	CCCCGGATGCT	GACGGCATGTC	63	0.82
GRM3	NM_000840	GGATTCATGAA	ATGAAGATGTT	6	0.81
MPG	NM_001015052	CGCCGGATGCC	CGACGGATGGG	36	0.81
APOLD1	NM_030817	AAGTGAATGGG	ATGGGAATGGA	6	0.81
RUNX3	NM_004350	GCTGTTATGCG	GGCAAGATGGG	84	0.81
ZFYVE19	NM_032850	GAGCGGATGCC	TCCTCAATGCC	105	0.81
ZNF407	NM_001146189	TTATTAATGAT	TTAATGATGGA	3	0.81
ZNF407	NM_001146190	TTATTAATGAT	TTAATGATGGA	3	0.81
ZNF407	NM_017757	TTATTAATGAT	TTAATGATGGA	3	0.81
DNAJB12	NM_001002762	GGGTGGATGTC	TCCGCCATGGA	102	0.81
DNAJB12	NM_017626	GGGTGGATGTC	TCCGCCATGGA	102	0.81
GLYATL1	NM_080661	TGCTGAATGTT	AATAAGATGGT	24	0.81
TNFRSF8	NM_152942	GGGTTAATGAG	CCACTGATGGA	15	0.81
HSPBP1	NM_001130106	CGGCCCATGTC	CTGCAGATGGC	150	0.81
HSPBP1	NM_012267	CGGCCCATGTC	CTGCAGATGGC	150	0.81
LTA4H	NM_001256643	TCTCCCATGCT	CCGACCATGCA	42	0.81
LTA4H	NM_001256644	TCTCCCATGCT	CCGACCATGCA	42	0.81
ZAP70	NM_001079	GGGGCGATGCC	GCGGGCATGGC	84	0.81
YIF1B	NM_001039671	GCTGGGATGCC	CCGGGCATGGC	48	0.81
YIF1B	NM_001145461	GCTGGGATGCC	CCGGGCATGGC	42	0.81
DNAH14	NM_001145154	AAACATATGGA	CAAGAGATGGA	45	0.81
DNAH14	NM_001373	AAACATATGGA	CAAGAGATGGA	45	0.81
DNAH14	NM_144989	AAACATATGGA	CAAGAGATGGA	45	0.81
PRAMEF4	NM_001009611	AGATTCATGAA	ATGAAGATGAG	6	0.8
PRAMEF9	NM_001010890	AGATTCATGAA	ATGAAGATGAG	6	0.8
PRAMEF15	NM_001098376	AGATTCATGAA	ATGAAGATGAG	6	0.8
VWC2	NM_198570	TAGGGGATGCC	ACTGCGATGGC	18	0.8
DUSP9	NM_001395	TCGCCCATGGA	TCCAGCATGGC	447	0.8
NFATC1	NM_006162	GCGCGGATGCC	GGCACCATGAA	108	0.8
NFATC1	NM_172390	GCGCGGATGCC	GGCACCATGAA	108	0.8
PKLR	NM_181871	AGTGGCATGGA	GCTGCTATGGC	99	0.8
HOXB1	NM_002144	TGACGCATGGA	AATAGGATGAA	15	0.8
FOLR3	NM_000804	GAATAGATGGA	ATGGACATGGC	6	0.8
ADAT3	NM_138422	CGCCGGATGAT	CTGAGGATGGA	48	0.8
SIRPA	NM_001040023	CGGCCCATGGA	AACAACATGGA	303	0.8
SIRPA	NM_080792	CGGCCCATGGA	AACAACATGGA	303	0.8
SIRPA	NM_001040022	CGGCCCATGGA	AACAACATGGA	303	0.8
SFI1	NM_001007467	TGATTCATGAA	CAGAGAATGGA	69	0.8
SFI1	NM_001258325	TGATTCATGAA	CAGAGAATGGA	69	0.8
SFI1	NM_001258326	TGATTCATGAA	CAGAGAATGGA	69	0.8
SFI1	NM_001258327	TGATTCATGAA	CAGAGAATGGA	69	0.8
SFI1	NM_014775	TGATTCATGAA	CAGAGAATGGA	69	0.8
FNDC3B	NM_001135095	CCATGAATGTA	GTCACAATGAT	12	0.8
FNDC3B	NM_022763	CCATGAATGTA	GTCACAATGAT	12	0.8
TAF4B	NM_005640	TGGGGGATGCC	GTGACCATGGC	72	0.8
PIK3CB	NM_006219	TTATGAATGTG	TTCATAATGCC	18	0.8
C6orf89	NM_152734	CCCCGCATGGA	GAAGACATGGA	21	0.8
NUMBL	NM_004756	CCCTGGATGTC	GGCACCATGAA	123	0.8
WDR64	NM_144625	GTCCCTATGGA	CTCAACATGGC	30	0.8
OR2L2	NM_001004686	TTCCCCATGGA	TTCCTAATGGC	105	0.79
SYP	NM_003179	TTGCTGATGCT	GCGGACATGGA	18	0.79
IKBKB	NM_001190720	ATTTTAATGTT	CAGATCATGAG	186	0.79
C12orf68	NM_001013635	CACTCAATGGA	GAGATCATGAC	24	0.79
RGPD1	NM_001024457	TGTCTCATGAA	AACGTGATGGG	9	0.79
RASL11A	NM_206827	CGCTCCATGCG	CTCAGCATGTC	15	0.79
C3orf20	NM_032137	CCTCTCATGAG	ACAGCCATGGC	48	0.79
NPFFR2	NM_004885	CGGGATATGAA	TTCATCATGAA	306	0.79
UPRT	NM_145052	CGGTGTATGGC	GACTCCATGCC	30	0.79
SERPINE2	NM_001136530	AGGCGGATGAG	GGAACCATGAA	36	0.79
CREM	NM_001267570	TAATGCATGAA	AGTCACATGGC	66	0.79
AFAP1L1	NM_001146337	GGCGCCATGGA	AAGAAGATGGC	102	0.79
TTLL12	NM_015140	GGCGCCATGGA	GGGATCATGCA	207	0.79
AFAP1L1	NM_152406	GGCGCCATGGA	AAGAAGATGGC	102	0.79
ZNF691	NM_001242739	TTGTTCATGTC	GCTGAAATGTC	33	0.79
USP44	NM_032147	AAATAAATGCT	CTAGCAATGGA	9	0.79
USP44	NM_001042403	AAATAAATGCT	CTAGCAATGGA	9	0.79
OR4A5	NM_001005272	GAGTAAATGAG	TTTGTCATGTT	81	0.79
LYL1	NM_005583	GGGTCCATGTG	CCCACCATGAC	39	0.79
KLF4	NM_004235	ACATTAATGAG	TCTGACATGGC	27	0.78
PPP2R3A	NM_001190447	GCTTTCATGGA	TATGAAATGGG	36	0.78
CORO2B	NM_006091	TTCTGCATGAC	ACAAAGATGTC	15	0.78
LYRM5	NM_001001660	TGATAAATGAA	ATGAAAATGGC	6	0.78
LOC100996445	XM_003846230	AGCTCCATGAA	AGTAAAATGGC	51	0.78
LOC100996445	XM_003846412	AGCTCCATGAA	AGTAAAATGGC	51	0.78
LOC100996445	XM_003846707	AGCTCCATGAA	AGTAAAATGGC	51	0.78
LOC100996445	XM_003960419	AGCTCCATGAA	AGTAAAATGGC	51	0.78
PTRH2	NM_016077	CTGTAGATGCC	TTGGTTATGGA	21	0.78
PHYHIPL	NM_001143774	TAATATATGTG	GCAGAGATGGA	60	0.78
GGA3	NM_001172703	GCATGCATGAA	TGGACCATGGC	150	0.78
PDE12	NM_177966	AGGTTCATGTG	GGAGCGATGGA	102	0.78
RTP1	NM_153708	TTGTCGATGAG	GAGACCATGTG	108	0.78
NFATC1	NM_172388	CCGCTGATGCT	AACAGCATGCG	162	0.77
DDT	NM_001084392	CCCGCCATGCC	CTGGCCATGGC	141	0.77
DDTL	NM_001084393	CCCGCCATGCC	CTGGCCATGGC	141	0.77
DDT	NM_001355	CCCGCCATGCC	CTGGCCATGGC	141	0.77
IMPDH1	NM_000883	CTCCGCATGGA	GTCCAGATGGA	231	0.77
IMPDH1	NM_001102605	CTCCGCATGGA	GTCCAGATGGA	201	0.77
IMPDH1	NM_001142576	CTCCGCATGGA	GTCCAGATGGA	231	0.77
GPATCH2	NM_018040	TCGTTAATGTT	AGAACCATGGA	72	0.77
HIC2	NM_015094	GCTCACATGGT	GGGGACATGGG	54	0.77
TCP11	NM_001261818	CAGTGGATGAC	ATTGGGATGAA	90	0.77
TCP11	NM_001261819	CAGTGGATGAC	ATTGGGATGAA	75	0.77
ARMS2	NM_001099667	CCCTACATGCT	GGACCGATGGT	24	0.77
AP4B1	NM_001253853	AATCCAATGGT	CGGAGCATGTG	27	0.77
GAPDH	NM_001256799	AACTACATGGT	GTTTACATGTT	9	0.77
NANOS1	NM_199461	CCGCCCATGGA	CCGCCCATGGC	57	0.77
DISC1	NM_001012957	GGGCGCATGCC	GGCTACATGAG	135	0.77
DISC1	NM_001012958	GGGCGCATGCC	GGCTACATGAG	135	0.77
DISC1	NM_001012959	GGGCGCATGCC	GGCTACATGAG	135	0.77
DISC1	NM_001164537	GGGCGCATGCC	GGCTACATGAG	135	0.77
DISC1	NM_001164538	GGGCGCATGCC	GGCTACATGAG	135	0.77
DISC1	NM_001164539	GGGCGCATGCC	GGCTACATGAG	135	0.77
DISC1	NM_001164540	GGGCGCATGCC	GGCTACATGAG	135	0.77
DISC1	NM_001164541	GGGCGCATGCC	GGCTACATGAG	135	0.77
DISC1	NM_001164542	GGGCGCATGCC	GGCTACATGAG	135	0.77
DISC1	NM_001164544	GGGCGCATGCC	GGCTACATGAG	135	0.77
DISC1	NM_001164545	GGGCGCATGCC	GGCTACATGAG	135	0.77
DISC1	NM_001164546	GGGCGCATGCC	GGCTACATGAG	135	0.77
DISC1	NM_001164547	GGGCGCATGCC	GGCTACATGAG	135	0.77
DISC1	NM_001164548	GGGCGCATGCC	GGCTACATGAG	135	0.77
DISC1	NM_001164549	GGGCGCATGCC	GGCTACATGAG	135	0.77
DISC1	NM_001164550	GGGCGCATGCC	GGCTACATGAG	135	0.77
DISC1	NM_001164551	GGGCGCATGCC	GGCTACATGAG	135	0.77
DISC1	NM_001164552	GGGCGCATGCC	GGCTACATGAG	135	0.77
DISC1	NM_001164553	GGGCGCATGCC	GGCTACATGAG	135	0.77
DISC1	NM_001164554	GGGCGCATGCC	GGCTACATGAG	135	0.77
DISC1	NM_001164555	GGGCGCATGCC	GGCTACATGAG	135	0.77
DISC1	NM_018662	GGGCGCATGCC	GGCTACATGAG	135	0.77
TARP	NM_001003799	AACTTGATGCA	ATGCAGATGTT	6	0.77
ALYREF	NM_005782	GAGCCGATGCC	CCCGCCATGGC	21	0.77
AFF2	NM_001170628	TGATCCATGAA	TTCAAGATGAA	45	0.77
GPR161	NM_001267612	TACCCCATGGT	TACCCCATGAA	12	0.77
PRODH	NM_001195226	AAGCTCATGAA	ATGAAGATGAC	6	0.77
NPEPL1	NM_001204873	AACTACATGGA	ATTGTGATGGT	192	0.77
CT62	NM_001102658	TGATAAATGAT	TAAATGATGCA	3	0.77
LOC441124	XM_003846431	ATGTGAATGTG	AAGCTCATGAC	90	0.77
LOC441124	XM_003960275	ATGTGAATGTG	AAGCTCATGAC	90	0.77
NAPA	NM_003827	GCCGCCATGGA	GAGGCGATGGC	30	0.77
STRN	NM_003162	GCCGCCATGGA	ATCAAAATGTT	309	0.77
PITX2	NM_000325	TCGTCCATGAA	TTAGCCATGGC	102	0.77
RFNG	NM_002917	GGCCGCATGAG	TGCAAGATGTC	378	0.76
EIF2C3	NM_024852	CCATGAATGGA	CTACTCATGGT	45	0.76
FCER2	NM_001220500	ACCGCCATGGA	GACCAGATGGC	234	0.76
FCER2	NM_002002	ACCGCCATGGA	GACCAGATGGC	234	0.76
FAM172A	NM_032042	AGATTGATGTC	ATAAACATGGC	48	0.76
MRVI1	NM_001206880	CCTTAAATGGT	GCTGCCATGCC	156	0.76
MRVI1	NM_130385	CCTTAAATGGT	GCTGCCATGCC	156	0.76
PSMD6	NM_014814	GCCGCGATGCC	GAGCTGATGGC	123	0.76
C20orf166	NM_178463	CAGCAGATGCC	GCATTGATGGC	24	0.76
PMEPA1	NM_020182	CCGTCCATGCA	CGCTTGATGGG	12	0.76
IVD	NM_001159508	TCGTGCATGGC	GCAGAGATGGC	9	0.76
IVD	NM_002225	TCGTGCATGGC	GCAGAGATGGC	9	0.76
FN3K	NM_022158	CACTCCATGGA	CGGCAGATGTT	150	0.76
ZNF516	NM_014643	CTTCGGATGGA	GCCGAGATGGA	24	0.75
USF2	NM_003367	CCCCCCATGGA	ATGGACATGCT	6	0.75
USF2	NM_207291	CCCCCCATGGA	ATGGACATGCT	6	0.75
DNASE2B	NM_021233	AAATAAATGAA	CAGAAAATGAT	12	0.75
WDR36	NM_139281	AACTTTATGTG	GCGGCAATGGA	168	0.75
ADRA2A	NM_000681	GCGTTCATGTT	GCGCCCATGGG	45	0.75
C1orf111	NM_182581	CAGAATATGGA	GACATTATGTT	75	0.75
DEAF1	NM_021008	GTCCGGATGGA	GCGGTGATGGC	204	0.75
PRR20B	NM_001130404	TTGCTCATGGA	CGCTCCATGGC	36	0.75
PRR20C	NM_001130405	TTGCTCATGGA	CGCTCCATGGC	36	0.75
PRR20D	NM_001130406	TTGCTCATGGA	CGCTCCATGGC	36	0.75
PRR20E	NM_001130407	TTGCTCATGGA	CGCTCCATGGC	36	0.75
PRR20A	NM_198441	TTGCTCATGGA	CGCTCCATGGC	36	0.75
MITF	NM_000248	ATTGTTATGCT	CTGGAAATGCT	9	0.75
MITF	NM_001184968	ATTGTTATGCT	CTGGAAATGCT	9	0.75
MITF	NM_198158	ATTGTTATGCT	CTGGAAATGCT	9	0.75
MITF	NM_198178	ATTGTTATGCT	CTGGAAATGCT	9	0.75
ZNF646	NM_014699	TGCCCCATGGA	AATCCCATGGC	261	0.75
RGMA	NM_001166286	GGATGGATGGG	ATGGGTATGGG	6	0.74
RGMA	NM_001166287	GGATGGATGGG	ATGGGTATGGG	6	0.74
RGMA	NM_001166288	GGATGGATGGG	ATGGGTATGGG	6	0.74
RGMA	NM_001166289	GGATGGATGGG	ATGGGTATGGG	6	0.74
CPNE5	NM_020939	TGGGCGATGGA	GAGGACATGGC	18	0.74
TNFAIP8L1	NM_152362	TAGGCCATGGA	AGTAAGATGGC	60	0.74
TNFAIP8L2	NM_024575	GGACCCATGGA	AGTAAGATGGC	60	0.74
S100Z	NM_130772	GCCGACATGCC	CTCGAGATGGC	18	0.74
OTUD6B	NM_016023	TAGCCAATGGA	GTCGTCATGGA	90	0.74
TMEM126B	NM_001193537	GAGCGAATGTT	TTCAAGATGGC	30	0.74
OCRL	NM_000276	GCCTGGATGGA	GAGGGTATGGA	51	0.74
OCRL	NM_001587	GCCTGGATGGA	GAGGGTATGGA	51	0.74
SOX9	NM_000346	CCGCGTATGAA	ATGAAGATGAC	27	0.74
TMED1	NM_006858	ACCCGGATGAT	CGGATGATGGC	3	0.74
ZNF554	NM_001102651	GCCCCGATGGT	GAGAGAATGGC	93	0.74
SPATA1	XM_003118960	ACTTAAATGAA	GTGAATATGTC	66	0.74
SPATA1	XM_003119805	ACTTAAATGAA	GTGAATATGTC	66	0.74
SPATA1	XM_003960123	ACTTAAATGAA	GTGAATATGTC	66	0.74
ZMYM2	NM_197968	TTTGGCATGGA	ACGGCCATGGC	69	0.74
ZMYM2	NM_001190964	TTTGGCATGGA	ACGGCCATGGC	69	0.74
ZMYM2	NM_001190965	TTTGGCATGGA	ACGGCCATGGC	69	0.74
ZMYM2	NM_003453	TTTGGCATGGA	ACGGCCATGGC	69	0.74
IL16	NM_004513	GCTCGGATGGA	CCCATCATGAG	81	0.74
LOC100862671	NM_001256829	CAGGTGATGGA	GGAGTCATGGC	141	0.73
TMEM60	NM_032936	GTTTAAATGAG	ATGAGAATGTC	6	0.73
PLEKHG4B	NM_052909	TCGTACATGGA	AACCCCATGCC	21	0.73
RALGDS	NM_006266	CCTTCCATGGT	CAGCGCATGTG	12	0.73
OR56A1	NM_001001917	CAGCTCATGAT	CAGCCTATGGC	12	0.73
PARVB	NM_013327	CGGCCCATGTC	CGCAGGATGAA	42	0.73
PCMT1	NM_001252049	CGGGGGATGCC	TTAGCGATGGC	174	0.73
PCMT1	NM_001252050	CGGGGGATGCC	TTAGCGATGGC	174	0.73
PCMT1	NM_001252051	CGGGGGATGCC	TTAGCGATGGC	174	0.73
PCMT1	NM_001252052	CGGGGGATGCC	TTAGCGATGGC	174	0.73
PCMT1	NM_001252053	CGGGGGATGCC	TTAGCGATGGC	174	0.73
PCMT1	NM_005389	CGGGGGATGCC	TTAGCGATGGC	174	0.73
SPRY4	NM_001127496	AGCCCCATGGA	TCAGTCATGGT	48	0.73
DNASE2B	NM_058248	ATTCACATGCC	GCCTGGATGGC	138	0.73
HDAC9	NM_001204144	ATTCTCATGAT	CTCATGATGAG	3	0.73
USP12	NM_182488	GGCCGGATGGA	ATCCTAATGAC	12	0.73
TXNRD3NB	NM_001039783	AGCTGGATGAG	CAGCAGATGCC	57	0.73
C21orf7	NM_020152	GACTAGATGGT	GAAGTTATGTG	30	0.73
PISD	NM_014338	CGGCCCATGAT	CCCATGATGTG	3	0.73
FAM105B	NM_138348	GACCGCATGAG	GGGACTATGCC	15	0.73
PLS3	NM_005032	CTTTAAATGGA	GATGAGATGGC	9	0.73
PLS3	NM_001136025	CTTTAAATGGA	GATGAGATGGC	9	0.73
PLS3	NM_001172335	CTTTAAATGGA	GATGAGATGGC	9	0.73
SCO2	NM_001169109	AGATCCATGCT	GTGCTGATGTA	375	0.73
SCO2	NM_001169110	AGATCCATGCT	GTGCTGATGTA	375	0.73
SCO2	NM_001169111	AGATCCATGCT	GTGCTGATGTA	375	0.73
SCO2	NM_005138	AGATCCATGCT	GTGCTGATGTA	375	0.73
YWHAQ	NM_006826	CCCGCCATGGA	GACGACATGGC	63	0.73
FAM133B	NM_001040057	GCCTATATGAA	ATAGCAATGGC	15	0.72
HDLBP	NM_001243900	GCCTGGATGCA	ACTGTCATGAT	45	0.72
AGT	NM_000029	AAGGGTATGCG	TCTGAGATGGC	27	0.72
CCDC17	NM_001114938	CATCCCATGGA	TGTGACATGGT	51	0.72
CCDC17	NM_001190182	CATCCCATGGA	TGTGACATGGT	51	0.72
CITED2	NM_001168389	TGTGTTATGAG	CTGGAAATGGC	15	0.72
DZIP1	NM_014934	CCTCCTATGCA	TCAAGCATGCC	33	0.72
DZIP1	NM_198968	CCTCCTATGCA	TCAAGCATGCC	33	0.72
CKB	NM_001823	GCCGCCATGCC	AACCACATGGC	87	0.72
RNF112	NM_007148	CCTCCCATGCC	AGCTTCATGGG	72	0.72
DHRS4L2	NM_198083	TGATCCATGCA	ATGCAGATGGC	6	0.72
GRHPR	NM_012203	CTGCGGATGAG	CGACTCATGAA	18	0.72
METTL21C	NM_001010977	CCGGCTATGGA	GGGGCTATGGC	285	0.72
LEPREL1	NM_001134418	GAGCACATGGA	ATGGAAATGCA	6	0.72
DMD	NM_004012	AGCTGAATGAG	GCTCAAATGCC	183	0.72
C7orf10	NM_001193311	GGACCGATGCC	CACGCGATGCT	21	0.72
C7orf10	NM_001193312	GGACCGATGCC	CACGCGATGCT	21	0.72
C7orf10	NM_001193313	GGACCGATGCC	CACGCGATGCT	21	0.72
C7orf10	NM_024728	GGACCGATGCC	CACGCGATGCT	21	0.72
MXI1	NM_005962	GTGCCCATGGA	GTGAAGATGAT	15	0.72
RCBTB2	NM_001268	GTCCATATGGA	TTGAAGATGTT	72	0.72
GIPC3	NM_133261	CCCGCCATGGA	GTGGACATGCA	261	0.71
RPS6KB1	NM_003161	GGGCCCATGAG	GAGGACATGGC	69	0.71
ZAP70	NM_207519	CGGCCGATGCC	ATGCCCATGGA	6	0.71
ANGPT4	NM_015985	CTTCAGATGCT	CTAGCCATGCT	18	0.71
HCN3	NM_020897	GGCGCCATGGA	CTGATCATGCT	297	0.71
GPR132	NM_013345	ATGTGAATGTG	TGCCCAATGCT	9	0.71
PRDM15	NM_001040424	CCCGCCATGCC	TCAGAGATGGC	111	0.71
FAHD2A	NM_016044	GCTCTGATGCT	AGAGACATGAG	78	0.71
FAHD2B	NM_199336	GCTCTGATGCT	AGAGACATGAG	78	0.71
RNF103	NM_001198954	GACTTGATGGA	GGTGAAATGCA	78	0.71
LTN1	NM_015565	CAGCAAATGGA	GCGACCATGGG	138	0.71
PARP8	NM_001178055	TATTTAATGGG	ATGGGGATGTG	6	0.71
PARP8	NM_001178056	TATTTAATGGG	ATGGGGATGTG	6	0.71
PARP8	NM_024615	TATTTAATGGG	ATGGGGATGTG	6	0.71
CREB3L2	NM_001253775	ACCGCCATGGA	GCCCTCATGTA	90	0.71
CREB3L2	NM_194071	ACCGCCATGGA	GCCCTCATGTA	90	0.71
C2orf54	NM_001085437	GAAGGGATGCC	TCAGCCATGGC	30	0.71
ABCC3	NM_001144070	GGCCCCATGGA	CTCAAGATGGT	219	0.71
ABCC3	NM_003786	GGCCCCATGGA	CTCAAGATGGT	219	0.71
HLA	NM_002121	AGCTCCATGAT	TCCATGATGGT	3	0.71
OTUD7A	NM_130901	AGATGGATGGT	GATCCTATGAC	66	0.71
KRTCAP2	NM_173852	TGACGCATGCG	CGGGGCATGAT	75	0.71
IGF2BP2	NM_001007225	AGACGGATGAT	CGGATGATGAA	3	0.71
IGF2BP2	NM_006548	AGACGGATGAT	CGGATGATGAA	3	0.71
ASB8	NM_024095	GCCTTGATGAG	TCCAGTATGTG	12	0.71
ZNF532	NM_018181	AAATTAATGAC	ATGACCATGGG	6	0.71
C7orf43	NM_018275	CGCCCCATGGA	TACTCGATGTA	24	0.71
DAND5	NM_152654	AAGCAGATGCT	CTGGGGATGGG	219	0.71
STEAP1B	NM_001164460	GAATTAATGGA	TGGAAAATGAA	45	0.71
STEAP1	NM_012449	GAATTAATGGA	TGGAAAATGAA	45	0.71
STEAP1B	NM_207342	GAATTAATGGA	TGGAAAATGAA	45	0.71
DRAP1	NM_006442	CCCGAGATGCC	AAGATCATGCA	60	0.71
KLRC4	NM_001199805	TATTTGATGGG	TGGGAGATGAG	42	0.71
KLRK1	NM_007360	TATTTGATGGG	TGGGAGATGAG	42	0.71
FAM214B	NM_025182	GGCTTCATGCG	CTGCTCATGGG	99	0.71
HRH3	NM_007232	GGGGCCATGGA	GCGCTCATGGC	120	0.71
GNG13	NM_016541	GACCCCATGGA	CCACAGATGAA	24	0.7
ZNF581	NM_016535	CTCCGGATGCT	GAGACCATGGA	57	0.7
CLCF1	NM_013246	AGCCCCATGGA	TGGGGGATGTT	30	0.7
RORA	NM_134262	GCTTAAATGAT	TAAATGATGTA	3	0.7
MUM1	NM_032853	GTGTAAATGAT	TAAATGATGGC	3	0.7
UBE2QL1	NM_001145161	CGGCTCATGAA	CAGGACATGAA	129	0.7
SMAD3	NM_001145102	CGGGCCATGGA	TTCAATATGAA	27	0.7
DOC2B	NM_003585	GCCTGCATGAC	GAGCATATGGC	51	0.7
ACSM3	NM_005622	AGACTGATGCT	AGGAAGATGCT	24	0.7
ACSM3	NM_202000	AGACTGATGCT	AGGAAGATGCT	24	0.7
C1orf116	NM_023938	CGGGTGATGCC	GACAGCATGAT	72	0.7
CDC42EP1	NM_152243	GAGCTGATGCC	GCCACCATGAG	36	0.7
CUTA	NM_001014840	GGCCGCATGAG	CTGACCATGGC	129	0.7
KLF12	NM_007249	GGATGAATGAA	ATCCATATGAA	12	0.7
SETMAR	NM_001243723	GGGTAAATGTT	TGTGGGATGGC	39	0.69
SETMAR	NM_006515	GGGTAAATGTT	TGTGGGATGGC	39	0.69
FBXL15	NM_024326	CAGCCGATGGA	CCACCGATGGA	12	0.69
ZNF444	NM_001253792	GGCCCCATGGA	GAGCAGATGTT	174	0.69
ZNF444	NM_018337	GGCCCCATGGA	GAGCAGATGTT	174	0.69
SDCBP2	NM_015685	GGCCAGATGGT	GTCACCATGCA	327	0.69
ELAC2	NM_001165962	GGGCGCATGTG	CGCACCATGTC	45	0.69
ELAC2	NM_018127	GGGCGCATGTG	CGCACCATGTC	45	0.69
ELAC2	NM_173717	GGGCGCATGTG	CGCACCATGTC	45	0.69
YPEL3	NM_031477	CCTCGCATGTG	CCCGCCATGGT	114	0.69
MUC17	NM_001040105	GCTCCGATGCC	GGGACCATGGC	18	0.69
COX8C	NM_182971	CGCGATATGCC	GCGGAAATGGC	129	0.69
OAS1	NM_001032409	CTGTCAATGAT	TCAATGATGGA	3	0.69
OAS1	NM_002534	CTGTCAATGAT	TCAATGATGGA	3	0.69
OAS1	NM_016816	CTGTCAATGAT	TCAATGATGGA	3	0.69
LTBP3	NM_001130144	CCCCGGATGCC	CCTGAGATGCG	42	0.69
LTBP3	NM_021070	CCCCGGATGCC	CCTGAGATGCG	42	0.69
ARHGAP20	NM_020809	TTCTTCATGGA	GAAGCGATGTC	9	0.69
SLC26A11	NM_001166347	GTAGAGATGCC	CCCGGGATGGC	51	0.69
SLC26A11	NM_001166348	GTAGAGATGCC	CCCGGGATGGC	51	0.69
SLC26A11	NM_001166349	GTAGAGATGCC	CCCGGGATGGC	51	0.69
SLC26A11	NM_173626	GTAGAGATGCC	CCCGGGATGGC	51	0.69
RNF145	NM_001199380	CTGCGAATGCA	AACAACATGGC	90	0.69
TNFAIP8L1	NM_001167942	AAGGCCATGGA	AGTAAGATGGC	60	0.69
C9orf152	NM_001012993	ATCCGGATGGA	CACTTAATGGC	63	0.69
C5orf55	NM_138464	CTGCTGATGCC	GTCTTTATGTT	15	0.69
RWDD1	NM_001007464	CTTGGTATGGT	ATGGTGATGAT	6	0.69
RWDD1	NM_016104	CTTGGTATGGT	ATGGTGATGAT	6	0.69
FAM176A	NM_032181	TGTCCCATGAG	GTGGAGATGGC	39	0.69
FAM176A	NM_001135032	TGTCCCATGAG	GTGGAGATGGC	39	0.69
KHDC1	NM_030568	CAGAGCATGGA	ATGGACATGGG	6	0.69
KAZN	NM_001017999	CGGCAGATGAA	AAGGAGATGTT	9	0.69
KAZN	NM_001018001	CGGCAGATGAA	AAGGAGATGTT	9	0.69
IER2	NM_004907	GTCGCCATGGA	CGCATCATGAC	30	0.68
UNC93B1	NM_030930	CGGGCCATGGA	TACCCGATGGC	27	0.68
HLCS	NM_000411	GCGTTCATGGA	CTCCACATGGA	18	0.68
HLCS	NM_001242784	GCGTTCATGGA	CTCCACATGGA	18	0.68
HLCS	NM_001242785	GCGTTCATGGA	CTCCACATGGA	18	0.68
CCDC87	NM_018219	GGCTCTATGAT	TCTATGATGGA	3	0.68
CCR3	NM_001164680	TGGATTATGCC	ATAAGAATGCT	18	0.68
CCR3	NM_178328	TGGATTATGCC	ATAAGAATGCT	18	0.68
UBA1	NM_003334	GCATTGATGTC	AACGGAATGGC	120	0.68
C14orf2	NM_001127393	TGCTGAATGAA	TGTCAGATGCT	51	0.68
FAM156A	NM_001242489	ACCTCCATGGA	TCCCCGATGAC	51	0.68
FAM156A	NM_001242490	ACCTCCATGGA	TCCCCGATGAC	51	0.68
FAM156A	NM_001242491	ACCTCCATGGA	TCCCCGATGAC	51	0.68
FAM156A	NM_001242493	ACCTCCATGGA	TCCCCGATGAC	51	0.68
FAM156A	NM_014138	ACCTCCATGGA	TCCCCGATGAC	51	0.68
FAM156B	NM_001099684	ACCTCCATGGA	TCCCCGATGAC	51	0.68
FAM156A	NM_001242492	ACCTCCATGGA	TCCCCGATGAC	51	0.68
FAM156A	NM_001242494	ACCTCCATGGA	TCCCCGATGAC	51	0.68
FAM156A	NM_001242495	ACCTCCATGGA	TCCCCGATGAC	51	0.68
FAM156A	NM_001242496	ACCTCCATGGA	TCCCCGATGAC	51	0.68
FAM156A	NM_001242497	ACCTCCATGGA	TCCCCGATGAC	51	0.68
MNX1	NM_005515	GAGCCGATGGA	GCGGGCATGAT	660	0.68
SYCE1	NM_130784	GACTTGATGGA	ATGGAAATGGT	6	0.68
SSTR5	NM_001053	GCCGCCATGGA	GCCAAGATGAA	210	0.68
SSTR5	NM_001172560	GCCGCCATGGA	GCCAAGATGAA	210	0.68
RAPGEF4	NM_001100397	GGACGTATGCT	CAGTATATGGC	27	0.67
FUT6	NM_000150	TGACCCATGGA	CTGCTGATGGC	75	0.67
FUT6	NM_001040701	TGACCCATGGA	CTGCTGATGGC	75	0.67
CTHRC1	NM_001256099	CTTCATATGTG	CTGGAAATGAA	66	0.67
FAM108C1	NM_021214	GTCCCGATGCC	CCCAGGATGAA	21	0.67
ZNF567	NM_152603	CTATATATGGA	GATGTGATGTT	9	0.67
NSD1	NM_172349	ATTTAGATGCC	GGAAACATGCT	66	0.67
KIAA1598	NM_001258298	TCTCACATGGT	ATCAGCATGTT	123	0.67
KIAA1598	NM_001258300	TCTCACATGGT	ATCAGCATGTT	123	0.67
CAMTA2	NM_001171167	CGGTAGATGGG	CTCACCATGAA	69	0.67
CAMTA2	NM_001171168	CGGTAGATGGG	CTCACCATGAA	69	0.67
PDE1A	NM_001258312	GCTCACATGAG	ATCATCATGGG	12	0.67
PTCD2	NM_024754	GTTGGTATGGT	GACAGTATGGC	15	0.67
FBXL19	NM_001099784	CCATGGATGGG	ATGGGTATGAA	6	0.67
CHUK	NM_001278	CGCCCCATGGA	TGGGAGATGCG	48	0.67
SOX5	NM_001261415	GCATGCATGTC	TCTGTGATGTC	9	0.67
EXOSC6	NM_058219	ACCGCCATGCC	GTGGAGATGTA	525	0.67
TCTEX1D1	NM_152665	CAGGTTATGAT	GTTATGATGAT	3	0.67
WFDC11	NM_147197	ACACATATGGT	AGCCTCATGAA	12	0.67
SP1	NM_003109	CACTCCATGGA	GATGAAATGAC	9	0.67
NFU1	NM_015700	TGTCATATGTT	AGATACATGTT	102	0.67
DKKL1	NM_001197302	GCCCCCATGGA	GACAAGATGAC	99	0.66
IL3RA	NM_002183	TTCCCGATGGT	CTAAGGATGAA	93	0.66
CRYBA1	NM_005208	TACCAGATGGA	ACCAAGATGGC	51	0.66
ALG1L	NM_001195223	CTCTTCATGAA	GCAGCCATGGA	60	0.66
PPP1R1B	NM_032192	CGCGCCATGGA	GTGGAGATGAT	78	0.66
PALM2	NM_001037293	CCCGCGATGGA	ATGGAGATGGC	6	0.66
OTOGL	NM_173591	AATTTAATGAT	ATATTGATGGG	78	0.66
WDR6	NM_018031	CTGTTGATGGG	ATCGACATGGA	90	0.66
SLC12A6	NM_001042494	GAGCCTATGAG	AGTGAGATGTC	9	0.66
SLC12A6	NM_001042495	GAGCCTATGAG	AGTGAGATGTC	9	0.66
GAL3ST3	NM_033036	TCCGCCATGCC	ACCAAGATGAT	39	0.66
ZNF850	NM_001193552	ATATTCATGAA	ATGAACATGGA	6	0.66
ZNF850	NM_001267779	ATATTCATGAA	ATGAACATGGA	6	0.66
SEPT4	NM_001256822	ACCCTCATGGT	AGGATCATGCA	105	0.66
JUN	NM_002228	TGTTCTATGAC	GCAAAGATGGA	12	0.66
CD1E	NM_001185114	GCTTCAATGCT	TGTAGAATGAA	93	0.66
GCC1	NM_024523	CCCTCCATGGA	TTTGGGATGAA	15	0.66
GLIS3	NM_152629	AGTCCCATGAT	CCCATGATGGT	3	0.66
RBCK1	NM_031229	CGCCAGATGGA	GAGGAAATGGC	30	0.66
SPAG6	NM_001253854	ATTTCCATGCA	CTCACCATGGA	15	0.66
PIK3CG	NM_002649	TAGGGCATGGA	CGGAGGATGAA	66	0.66
PSMG3	NM_032302	CCCGCCATGGA	GGGAAGATGGG	123	0.66
PSMG3	NM_001134340	CCCGCCATGGA	GGGAAGATGGG	123	0.66
TDGF1	NM_003212	AAAGCTATGGA	AGGAAGATGGC	15	0.66
CARD11	NM_032415	CCCTCCATGCC	CCAGAGATGGA	21	0.66
SLAMF1	NM_003037	TGGCTGATGGA	CGCATGATGAA	87	0.66
RTF1	NM_015138	GCGCGCATGCG	ACCACCATGGT	120	0.66
FAM46B	NM_052943	GGGCGGATGAT	CGGATGATGCC	3	0.65
SPACA4	NM_133498	GCCGCCATGGT	CTGGTGATGGC	30	0.65
GCM2	NM_004752	GGGCAGATGCC	TACGGGATGCA	48	0.65
CCDC65	NM_033124	GCCCCCATGCC	GAAAAAATGGC	18	0.65
PPP2R3B	NM_013239	CCCGCCATGCC	CTGAAGATGAA	36	0.65
PPP1R3B	NM_001201329	AGCCCCATGAT	CCCATGATGGC	3	0.65
PPP1R3B	NM_024607	AGCCCCATGAT	CCCATGATGGC	3	0.65
SLC22A15	NM_018420	CCCGCCATGGA	GGGGAGATGGG	36	0.65
GPR124	NM_032777	GGGTTGATGGG	CGCAGGATGCG	21	0.65
PHF12	NM_001033561	GGATGAATGTG	GAGAAAATGGA	12	0.65
PHF12	NM_020889	GGATGAATGTG	GAGAAAATGGA	12	0.65
HSFX2	NM_001164415	TGCCAGATGGA	TTGAGTATGGC	24	0.65
HSFX1	NM_016153	TGCCAGATGGA	TTGAGTATGGC	24	0.65
HCRTR1	NM_001525	GAGCTCATGGA	GCCCAGATGGG	30	0.65
RNASE12	NM_001024822	CCTCTGATGAT	ATAATAATGGT	9	0.65
LAT	NM_001014987	CTGCAGATGGA	CTGGCCATGTT	60	0.65
LAT	NM_001014988	CTGCAGATGGA	CTGGCCATGTT	60	0.65
LAT	NM_014387	CTGCAGATGGA	CTGGCCATGTT	60	0.65
ZNF238	NM_205768	AGGTTTATGTG	GACAGTATGGA	27	0.65
ZNF507	NM_001136156	TTGGATATGGA	GTTGCCATGTT	24	0.65
TPO	NM_001206744	AAAAGAATGAG	CTGGTTATGGC	36	0.65
TPO	NM_001206745	AAAAGAATGAG	CTGGTTATGGC	36	0.65
MKNK1	NM_001135553	TTACAGATGGT	ATAGAGATGGG	36	0.65
MKNK1	NM_003684	TTACAGATGGT	ATAGAGATGGG	36	0.65
MKNK1	NM_198973	TTACAGATGGT	ATAGAGATGGG	36	0.65
ATP8A1	NM_001105529	GCCGCGATGCC	CCCACCATGCG	9	0.65
ATP8A1	NM_006095	GCCGCGATGCC	CCCACCATGCG	9	0.65
RCOR1	NM_015156	CCGCCGATGCC	CCGGCCATGGT	9	0.65
WNT3	NM_030753	CTTCTAATGGA	GAGATCATGCC	195	0.65
HDGF	NM_001126050	GATCGAATGCA	GACGAGATGCC	144	0.65
KCNB1	NM_004975	TCAGCGATGCC	GCGGGCATGAC	12	0.65
FAM58A	NM_001130997	CGCCTCATGGA	TTCATCATGGA	102	0.65
FAM58A	NM_152274	CGCCTCATGGA	TTCATCATGGA	102	0.65
C20orf203	NM_182584	TCTCCTATGTT	CCCAACATGCT	63	0.64
GEMIN4	NM_015721	GCCGCCATGGA	GAAGAAATGAC	33	0.64
C1orf85	NM_001256605	GGCCGTATGCG	CACCCCATGAA	273	0.64
SREBF1	NM_004176	TGCGCCATGGA	GAAGACATGCT	93	0.64
SEMA4B	NM_020210	CTCCGAATGCT	ACCGCGATGGG	15	0.64
SEMA4B	NM_198925	CTCCGAATGCT	ACCGCGATGGG	15	0.64
MSI1	NM_002442	CTCCCGATGGA	TGCAAGATGTT	63	0.64
ETV4	NM_001986	GGCCGGATGGA	CGGAGGATGAA	12	0.64
ETV4	NM_001079675	GGCCGGATGGA	CGGAGGATGAA	12	0.64
BCL7B	NM_001197244	GCCGCCATGTC	AAGGTGATGGC	63	0.64
BCL7B	NM_001707	GCCGCCATGTC	AAGGTGATGGC	63	0.64
ZFP37	NM_003408	GCCGCCATGTC	CTGGAGATGGC	99	0.64
ACYP2	NM_138448	GCCGCCATGTC	TTCAGAATGTA	72	0.64
IL20RA	NM_014432	CCGCCCATGCG	ATCAACATGAA	147	0.64
LOC101060429	XM_003960608	CCCCTGATGCC	GAGGTCATGGT	54	0.64
C12orf50	NM_152589	AGACACATGGA	ATGGAAATGCA	6	0.64
SLC2A4RG	NM_020062	CCGGCCATGGA	GAGGTCATGGC	315	0.64
TPM3	NM_152263	CTGCTCATGAT	CTCATGATGGA	3	0.64
KCNK10	NM_138318	TGGTATATGGA	GCCAGGATGGA	177	0.64
MSL1	NM_001012241	GAACGTATGGA	AGGCGGATGCA	12	0.64
TXNDC2	NM_032243	CTCCCCATGGT	TTCCACATGCG	21	0.64
SLC28A1	NM_004213	TGGGACATGGA	GAGAACATGGG	69	0.64
SLC28A1	NM_201651	TGGGACATGGA	GAGAACATGGG	69	0.64
SHANK2	NM_012309	GCAGCCATGCC	GACGAGATGGC	33	0.64
C6orf222	NM_001010903	AGCCCGATGGA	AAGACCATGCT	306	0.64
CHRDL2	NM_015424	GAAAGGATGGT	CCAGACATGTT	90	0.64
CELA3A	NM_005747	AAACTCATGAT	CTCATGATGCT	3	0.64
CELA3B	NM_007352	AAACTCATGAT	CTCATGATGCT	3	0.64
TNFSF8	NM_001244	TAAAGAATGGA	AACGGAATGGC	33	0.64
TNFSF8	NM_001252290	TAAAGAATGGA	AACGGAATGGC	33	0.64
MYCN	NM_005378	GAGCCGATGCC	TCCACCATGCC	24	0.64
C9orf173	NM_001004353	ACTCTGATGAT	CTGATGATGAA	3	0.64
C9orf173	NM_001256699	ACTCTGATGAT	CTGATGATGAA	3	0.64
C9orf173	NM_001256700	ACTCTGATGAT	CTGATGATGAA	3	0.64
C9orf173	NM_001256701	ACTCTGATGAT	CTGATGATGAA	3	0.64
PLK1S1	NM_001163023	TGATACATGCA	ACAGCCATGTC	42	0.64
ROPN1L	NM_001201466	AGAGCGATGCC	GACACCATGTT	18	0.64
ROPN1L	NM_031916	AGAGCGATGCC	GACACCATGTT	18	0.64
TRPA1	NM_007332	GGGTCAATGAA	AGGAAGATGTG	21	0.64
LEF1	NM_001130713	GCCGGGATGCC	GACGAGATGAT	66	0.64
LEF1	NM_001130714	GCCGGGATGCC	GACGAGATGAT	66	0.64
LEF1	NM_016269	GCCGGGATGCC	GACGAGATGAT	66	0.64
BHLHE40	NM_003670	CGCGCCATGGA	CCAGGGATGTA	81	0.63
ANKRD65	NM_001145210	CCTTGGATGGA	CGGTGGATGGA	60	0.63
ANKRD65	NM_001243536	CCTTGGATGGA	CGGTGGATGGA	60	0.63
KPNA6	NM_012316	CCCGCGATGGA	GAGACCATGGC	9	0.63
CLVS1	NM_173519	AGGTGAATGGG	GCCAAGATGAC	66	0.63
SP100	NM_001206704	AAACACATGAT	CACATGATGTT	3	0.63
GSC	NM_173849	TCGGGGATGCC	GCCAGCATGTT	12	0.63
KLHL21	NM_014851	GGCGCCATGGA	CGCGCCATGTT	189	0.63
PCSK7	NM_004716	GCTCTGATGCC	TGGGTCATGGG	105	0.63
KCNA5	NM_002234	CGCGCCATGGA	GGTGCCATGAC	39	0.63
CACNA2D4	NM_172364	GAGCTCATGGT	CCCACCATGCC	51	0.63
PITX3	NM_005029	CCCTCCATGGA	CCCGACATGAG	264	0.63
SH3GLB2	NM_020145	CACGCCATGGA	TTCAACATGAA	12	0.63
ACSBG1	NM_001199377	AGGCAGATGCC	CCCAGCATGCT	51	0.63
ACSBG1	NM_015162	AGGCAGATGCC	CCCAGCATGCT	51	0.63
FAM123A	NM_152704	GTTTCCATGGA	GCAGACATGGA	126	0.63
FAM123A	NM_199138	GTTTCCATGGA	GCAGACATGGA	126	0.63
C2orf15	NM_144706	CCCTTCATGTC	ATCCTAATGGG	102	0.63
HCFC1R1	NM_001002017	AACCCAATGAT	GAGAACATGGC	132	0.63
GYG2	NM_001184704	CACGCCATGGA	AACACGATGTA	120	0.63
KIFC3	NM_001130100	CAGGCCATGGT	CCGGGGATGGC	93	0.63
KIFC3	NM_005550	CAGGCCATGGT	CCGGGGATGGC	93	0.63
OBFC1	NM_024928	CTCTTGATGCA	CTGGACATGAA	108	0.63
SAP18	NM_005870	GTGCTCATGCT	AGGAAGATGGC	57	0.63
LOC101060431	XM_003960156	CTGCACATGGT	ATGGTGATGAG	6	0.63
PAPD5	NM_001040284	ACCTCCATGCG	GCCGGCATGTA	201	0.63
PAPD5	NM_001040285	ACCTCCATGCG	GCCGGCATGTA	201	0.63
TREH	NM_007180	GCCACCATGCC	GTTCAAATGGC	129	0.63
POLR2E	NM_002695	GCTGCCATGGA	ACCATCATGCA	51	0.63
VHLL	NM_001004319	GAGGTAATGCC	GAGGAGATGGC	105	0.63
RPTOR	NM_001163034	CCACTGATGGA	TCCGAAATGCT	12	0.62
RPTOR	NM_020761	CCACTGATGGA	TCCGAAATGCT	12	0.62
OFD1	NM_003611	CGCCTGATGAT	CTGATGATGGC	3	0.62
DUSP14	NM_007026	GTCTTCATGAG	ACTCTCATGGC	39	0.62
DMKN	NM_001035516	AAGCACATGAA	ATGAACATGAA	6	0.62
LAMA3	NM_000227	ACCGGGATGCC	TGCAGCATGGG	33	0.62
LAMA3	NM_001127718	ACCGGGATGCC	TGCAGCATGGG	33	0.62
OSGIN2	NM_001126111	CGCTCCATGCC	AAAGCGATGCC	132	0.62
DMD	NM_004007	AATGTAATGAA	AATATCATGGC	12	0.62
DMD	NM_004010	AATGTAATGAA	AATATCATGGC	12	0.62
SLC35F5	NM_025181	CCGCTCATGGT	CTGCAAATGGT	138	0.62
FOXN1	NM_003593	TGGGTGATGGT	GACCTCATGCA	81	0.62
FRMPD1	NM_014907	AGGTAAATGGA	GAACAAATGGT	57	0.62
CLK3	NM_001130028	AGAACAATGCC	GAGACGATGCA	444	0.62
CCDC134	NM_024821	TTGGATATGGA	TCTGGGATGGG	51	0.62
RANGRF	NM_001177801	AGACCCATGGA	CTCCCCATGGG	57	0.62
RANGRF	NM_001177802	AGACCCATGGA	CTCCCCATGGG	57	0.62
RANGRF	NM_016492	AGACCCATGGA	CTCCCCATGGG	57	0.62
TEN1	NM_001113324	GAGCCCATGAT	CCCATGATGCT	3	0.62
SEC11C	NM_033280	CCTGCTATGGT	AAGAAGATGAA	72	0.62
DUSP11	NM_003584	TGGCACATGCG	ACCCACATGAG	141	0.62
KCNN3	NM_170782	TTATAGATGGA	GACTCCATGTT	24	0.62
ZBBX	NM_001199202	CTGCGAATGGA	CAAGAGATGGA	36	0.62
NKX6	NM_177400	GCGCCCATGGA	CACAACATGGC	63	0.62
VCY	NM_004679	CGGCAGATGAG	ACAAAGATGGC	174	0.62
VCY1B	NM_181880	CGGCAGATGAG	ACAAAGATGGC	174	0.62
SLC1A4	NM_003038	AGCGCCATGGA	GGCGAGATGCT	240	0.62
LGR5	NM_003667	GGCACCATGGA	GGCAGGATGTT	135	0.62
FBXO5	NM_012177	GCTGGCATGAG	GTCAAAATGAA	138	0.62
DDX50	NM_024045	CCAGTAATGCC	GACATTATGGA	30	0.62
PAX2	NM_000278	CTCCCCATGGA	ATGGATATGCA	6	0.62
PAX2	NM_003987	CTCCCCATGGA	ATGGATATGCA	6	0.62
PAX2	NM_003988	CTCCCCATGGA	ATGGATATGCA	6	0.62
PAX2	NM_003989	CTCCCCATGGA	ATGGATATGCA	6	0.62
PAX2	NM_003990	CTCCCCATGGA	ATGGATATGCA	6	0.62
PNPLA6	NM_001166111	CAACCGATGGA	ACTGGAATGAT	24	0.61
RDX	NM_001260495	GAGCTAATGGA	GACCAGATGAA	189	0.61
PCBP3	NM_001130141	CTGCTTATGGG	AGAAGGATGGA	96	0.61
PCBP3	NM_020528	CTGCTTATGGG	AGAAGGATGGA	96	0.61
TRPM3	NM_001007471	CATGGGATGCC	GGGGTCATGAA	87	0.61
EVC2	NM_001166136	CCCTGTATGAT	CTTGGAATGAA	60	0.61
DHRS4	NM_021004	TGATCCATGCA	GTGCGGATGGC	54	0.61
HOXA4	NM_002141	AAATTAATGAC	ATGACCATGAG	6	0.61
MAN1A1	NM_005907	GGAGCGATGCC	AAAGAGATGAT	603	0.61
ZNRF4	NM_181710	CGACGCATGCC	CACTTAATGCC	27	0.61
USP22	NM_015276	CCCCCCATGGT	GAGGCCATGGA	33	0.61
SSR4	NM_001204526	GTCACAATGCC	GAGGCGATGGC	33	0.61
SNAP47	NM_053052	GCACGCATGCG	GAACAGATGAG	135	0.61
KPNA5	NM_002269	ACATTAATGGA	GATGCCATGGC	9	0.61
C19orf59	NM_174918	GGGACCATGGA	GTCAAGATGCA	39	0.61
TPM1	NM_000366	GCCACCATGGA	AAGAAGATGCA	21	0.61
TPM1	NM_001018004	GCCACCATGGA	AAGAAGATGCA	21	0.61
TPM1	NM_001018005	GCCACCATGGA	AAGAAGATGCA	21	0.61
TPM1	NM_001018006	GCCACCATGGA	AAGAAGATGCA	21	0.61
TPM1	NM_001018007	GCCACCATGGA	AAGAAGATGCA	21	0.61
TPM1	NM_001018020	GCCACCATGGA	AAGAAGATGCA	21	0.61
C14orf166B	NM_194287	AAATTCATGCA	CCTGGGATGCC	78	0.61
KANK1	NM_153186	ACACTGATGGA	GCCACCATGCA	39	0.61
ATG9B	NM_173681	GGCCTGATGGT	AGCCGAATGGG	12	0.61
VGLL4	NM_001128219	CAATAAATGCT	ATGAAGATGGA	15	0.61
SLC4A1AP	NM_018158	CTTCTCATGTT	TTGAGGATGGC	162	0.61
ZNF280C	NM_017666	AACTTCATGGA	TCAAAAATGGC	42	0.61
SCAND1	NM_033630	CGCCTCATGCG	GGAGTTATGGC	189	0.61
EIF2B2	NM_014239	TTAAAGATGCC	GAGGAAATGGC	99	0.61
HIST1H2BO	NM_003527	TCCGCCATGCC	AAGGCCATGGG	177	0.61
NUDT4	NM_019094	GCCTCTATGAT	TCTATGATGAA	3	0.61
NUDT4	NM_199040	GCCTCTATGAT	TCTATGATGAA	3	0.61
TCF4	NM_001243233	GGTGACATGGA	ATGGATATGGG	6	0.61
HIST2H2BF	NM_001024599	GCAAAAATGCC	AAGGCCATGGG	177	0.61
HIST2H2BF	NM_001161334	GCAAAAATGCC	AAGGCCATGGG	177	0.61
REPIN1	NM_013400	GAACCGATGCT	CTGGCCATGGG	33	0.61
REPIN1	NM_014374	GAACCGATGCT	CTGGCCATGGG	33	0.61
REPIN1	NM_001099696	GAACCGATGCT	CTGGCCATGGG	33	0.61
DYNAP	NM_173629	TGTTTCATGGT	TCAAGAATGGA	78	0.61
VENTX	NM_014468	GCCGCCATGCG	AGGACCATGGC	234	0.6
HSD11B1L	NM_001267869	TGGCTCATGCA	ATCACCATGTG	216	0.6
HSD11B1L	NM_198704	TGGCTCATGCA	ATCACCATGTG	216	0.6
HSD11B1L	NM_198708	TGGCTCATGCA	ATCACCATGTG	216	0.6
TYMS	NM_001071	CGCGCCATGCC	TTCGGCATGCA	180	0.6
CHST3	NM_004273	TTCCCCATGGA	CTGAAGATGAG	57	0.6
GSTZ1	NM_001513	AATCCTATGAA	GAGGAGATGCG	78	0.6
FADS6	NM_178128	GAGTCCATGGA	GAGCCCATGGA	18	0.6
KHDRBS2	NM_152688	CGCGCTATGGA	GAGCTGATGGC	30	0.6
TMTC1	NM_001193451	GGCGCGATGGT	AAGGGCATGGC	246	0.6
CYGB	NM_134268	CTGCTCATGGA	GGCGAGATGGA	21	0.6
PIWIL2	NM_001135721	CCGTCCATGGA	GTACGGATGCC	69	0.6
PIWIL2	NM_018068	CCGTCCATGGA	GTACGGATGCC	69	0.6
SMTNL2	NM_001114974	TGGGCCATGGA	GAGGACATGCG	102	0.6
PPFIBP2	NM_001256569	TACTGAATGGG	ACAAGGATGTG	21	0.6
LOC101060782	XM_003960881	CGCCAGATGGA	TTCATCATGTC	12	0.6
YRDC	NM_024640	GGGCGGATGTC	AGGGGGATGAG	27	0.6
KLHL9	NM_018847	TTTCACATGAA	GGCGAAATGGG	27	0.6
NRG1	NM_013959	GAGCCGATGGA	CCAGACATGTC	21	0.6
AGPAT2	NM_001012727	CGGGCCATGGA	GAGAACATGAG	177	0.6
AGPAT2	NM_006412	CGGGCCATGGA	GAGAACATGAG	177	0.6
HS2ST1	NM_001134492	GGTTTCATGGG	AGGATTATGAT	18	0.6
HS2ST1	NM_012262	GGTTTCATGGG	AGGATTATGAT	18	0.6
RAB31	NM_006868	GAGCACATGAT	CACATGATGGC	3	0.6
SPIN2B	NM_001006681	CAGGGCATGAA	GCAAACATGAC	78	0.6
LHX6	NM_001242333	GCGCCGATGCG	CCGGTGATGGC	54	0.6
MAP3K3	NM_002401	GCCACCATGGA	TCAATCATGAA	30	0.6
MAP3K3	NM_203351	GCCACCATGGA	TCAATCATGAA	30	0.6
PHOX2A	NM_005169	GGGCCGATGGA	GCGGCCATGGA	45	0.6
REXO2	NM_015523	CGGGTGATGCT	GCAGCCATGGC	96	0.6
RBBP5	NM_001193273	TGTCCCATGAA	CCTGTCATGTT	18	0.6
IPO5	NM_002271	CTTCAAATGCC	AGCGCAATGGC	54	0.6
DIMT1	NM_014473	GCCGAGATGCC	GGACTCATGTT	84	0.6
TTLL7	NM_024686	GCAATAATGCC	AGCACAATGAA	81	0.6
BAZ2A	NM_013449	CCTGACATGGA	ATGGAAATGGA	6	0.6
ZNF79	NM_007135	ACTCAAATGCT	GAAGGAATGGC	72	0.6
BEST1	NM_001139443	CAGCTGATGTT	CGCCTCATGAG	138	0.59
ITIH1	NM_002215	TAGAGCATGGA	GGTGCCATGGG	12	0.59
RAB30	NM_014488	GTGTAAATGAG	ATGAGTATGGA	6	0.59
TEX10	NM_001161584	AAACCCATGTC	TCGAGAATGAC	9	0.59
ZG16B	NM_145252	TTCTGGATGGG	AAGGCGATGTG	36	0.59
PTBP3	NM_001244896	GTGTGTATGGC	TTAGAAATGGC	15	0.59
ZNF273	NM_021148	TGCTCTATGTC	CTAGAAATGGG	99	0.59
VWDE	NM_001135924	GCAGCGATGCC	GCGCTGATGTT	36	0.59
KIAA0913	NM_001242487	GGCCCCATGGA	GAGCTGATGTT	9	0.59
KIAA0913	NM_001242488	GGCCCCATGGA	GAGCTGATGTT	9	0.59
KIAA0913	NM_015037	GGCCCCATGGA	GAGCTGATGTT	9	0.59
PFKFB3	NM_001145443	GGCGCGATGCC	ATCGTCATGGT	57	0.59
MARK2	NM_001039469	GGCGCCATGTC	TCCAACATGAT	99	0.59
MARK2	NM_001163296	GGCGCCATGTC	TCCAACATGAT	99	0.59
MARK2	NM_001163297	GGCGCCATGTC	TCCAACATGAT	99	0.59
MARK2	NM_004954	GGCGCCATGTC	TCCAACATGAT	99	0.59
EIF2C3	NM_177422	CAGTTCATGTG	GGAACAATGAG	123	0.59
HSPB9	NM_033194	ACTCGGATGCA	GCCACAATGCC	93	0.59
TROVE2	NM_001042369	AAAAAAATGGA	AACCAAATGCA	21	0.59
TROVE2	NM_001042370	AAAAAAATGGA	AACCAAATGCA	21	0.59
TROVE2	NM_001173524	AAAAAAATGGA	AACCAAATGCA	21	0.59
TROVE2	NM_001173525	AAAAAAATGGA	AACCAAATGCA	21	0.59
TROVE2	NM_004600	AAAAAAATGGA	AACCAAATGCA	21	0.59
WDR37	NM_014023	GAAGTAATGCC	AGAGACATGTT	123	0.59
MRPS6	NM_032476	CCAGGCATGCC	AAAGCCATGCA	36	0.59
SEPT12	NM_001154458	GCCCCCATGGA	TGCGAGATGCT	75	0.59
SEPT12	NM_144605	GCCCCCATGGA	TGCGAGATGCT	75	0.59
OR13A1	NM_001004297	AATCACATGAA	CCAAGGATGAT	57	0.59
FAHD1	NM_001018104	CACTTGATGGG	GGAATCATGGC	9	0.59
FAHD1	NM_001142398	CACTTGATGGG	GGAATCATGGC	9	0.59
FAHD1	NM_031208	CACTTGATGGG	GGAATCATGGC	9	0.59
NMNAT2	NM_170706	AAATAGATGGA	CTCATCATGTG	189	0.59
RAB37	NM_001163989	GGCTGGATGTG	TGGCTCATGTC	9	0.59
BAG5	NM_004873	AAAAGTATGGA	ATGGATATGGG	6	0.59
BAG5	NM_001015048	AAAAGTATGGA	ATGGATATGGG	6	0.59
EEF1D	NM_032378	TCTTTTATGAG	CCAGCCATGAA	144	0.59
PEMT	NM_001267551	CCCCGGATGAA	TGCGTTATGAC	45	0.59
PEMT	NM_001267552	CCCCGGATGAA	TGCGTTATGAC	111	0.59
PEMT	NM_148172	CCCCGGATGAA	TGCGTTATGAC	111	0.59
LRFN2	NM_020737	CAGACCATGGA	TTTGGCATGGC	36	0.59
LONRF3	NM_001031855	CTTCCCATGGA	GAACAGATGCT	24	0.59
LONRF3	NM_024778	CTTCCCATGGA	GAACAGATGCT	24	0.59
KIRREL2	NM_032123	GGACGAATGCT	CTCAGGATGCG	9	0.59
KIRREL2	NM_199179	GGACGAATGCT	CTCAGGATGCG	9	0.59
KIRREL2	NM_199180	GGACGAATGCT	CTCAGGATGCG	9	0.59
CD209	NM_001144894	GGTGACATGAG	TCTAAGATGCA	363	0.59
CD209	NM_001144896	GGTGACATGAG	TCTAAGATGCA	423	0.59
NKG7	NM_005601	ATCCCCATGGA	GGCCTGATGTT	48	0.59
LAMTOR5	NM_006402	TCCGCCATGGA	GCAGTGATGTT	84	0.59
PYCR1	NM_006907	GACAGCATGAG	AAGATAATGGC	90	0.59
PYCR1	NM_153824	GACAGCATGAG	AAGATAATGGC	90	0.59
PAX1	NM_001257096	AATCGGATGAA	CTCGCTATGGA	282	0.59
PAX1	NM_006192	AATCGGATGAA	CTCGCTATGGA	282	0.59
VAX1	NM_001112704	TTGCCTATGTT	GACAAAATGGA	21	0.59
VAX1	NM_199131	TTGCCTATGTT	GACAAAATGGA	21	0.59
GHR	NM_001242399	GTCCGCATGAA	ACAGGTATGGA	21	0.59
FAM59B	NM_001168241	CATGCCATGGA	TGGAGCATGGG	42	0.59
ZNF729	NM_001242680	GCTAACATGCC	CTAGAAATGGG	27	0.59
CCDC67	NM_181645	CTTGACATGGA	AATACGATGGG	24	0.59
MECOM	NM_001164000	CTGTTCATGAA	GAAACTATGGC	30	0.58
MECOM	NM_001105078	CTGTTCATGAA	GAAACTATGGC	30	0.58
MECOM	NM_001163999	CTGTTCATGAA	GAAACTATGGC	30	0.58
MECOM	NM_001205194	CTGTTCATGAA	GAAACTATGGC	30	0.58
MECOM	NM_005241	CTGTTCATGAA	GAAACTATGGC	30	0.58
DMRTC2	NM_001040283	TGATCCATGGA	AGTGACATGCC	15	0.58
GDPD2	NM_001171191	CACTGGATGGA	CTCATTATGCT	144	0.58
GDPD2	NM_001171193	CACTGGATGGA	CTCATTATGCT	144	0.58
HSD11B2	NM_000196	GCCGCCATGGA	GACTCCATGGG	312	0.58
R3HDM1	NM_015361	TTTCTAATGAG	ATGAGGATGTC	6	0.58
DDX56	NM_001257189	AGCGCCATGGA	GAACACATGGG	33	0.58
DDX56	NM_019082	AGCGCCATGGA	GAACACATGGG	33	0.58
STRN3	NM_001083893	CACACAATGGA	CCGGGGATGGC	39	0.58
STRN3	NM_014574	CACACAATGGA	CCGGGGATGGC	39	0.58
NFIL3	NM_005384	TTTCTGATGCA	AGAAAAATGCA	15	0.58
GORAB	NM_001146039	ACCCGGATGAG	GGGCCGATGGC	75	0.58
GORAB	NM_152281	ACCCGGATGAG	GGGCCGATGGC	75	0.58
SFT2D2	NM_199344	GCCGCAATGGA	TTCCTCATGGG	249	0.58
PTCH1	NM_001083603	AGGGCCATGGA	GAGGCTATGTT	450	0.58
RASAL2	NM_170692	GGCACCATGGA	CCGGAGATGTT	54	0.58
GGT6	NM_153338	GGGGCCATGGA	GGTGCCATGTT	348	0.58
RNF165	NM_001256758	CCTCGAATGCA	ACACAGATGGT	36	0.58
ARHGEF28	NM_001244364	AAAAAGATGGA	CCCAAAATGAA	54	0.58
HLA	NM_001243042	GCCGAGATGCG	CGGGTCATGGC	9	0.58
HLA	NM_002117	GCCGAGATGCG	CGGGTCATGGC	9	0.58
TAF12	NM_001135218	CAGATTATGAA	GGCTCCATGGC	90	0.58
TAF12	NM_005644	CAGATTATGAA	GGCTCCATGGC	90	0.58
CLEC18B	NM_001011880	AGACCCATGCT	GCTCCGATGGC	114	0.58
CLEC18A	NM_001136214	AGACCCATGCT	GCTCCGATGGC	114	0.58
CLEC18A	NM_001271197	AGACCCATGCT	GCTCCGATGGC	114	0.58
CLEC18C	NM_173619	AGACCCATGCT	GCTCCGATGGC	114	0.58
CLEC18A	NM_182619	AGACCCATGCT	GCTCCGATGGC	114	0.58
PNPLA6	NM_001166112	CAACCGATGGA	ACTGGAATGGT	24	0.58
PNPLA6	NM_001166113	CAACCGATGGA	ACTGGAATGGT	24	0.58
LARP7	NM_015454	GAACGAATGGA	AAGGTAATGGA	33	0.58
KCNC4	NM_001039574	CTTCTTATGAT	GAGGAGATGGC	84	0.58
KCNC4	NM_004978	CTTCTTATGAT	GAGGAGATGGC	84	0.58
SNAP29	NM_004782	GGCACCATGTC	GCCCTCATGTA	198	0.58
ESRRG	NM_001438	TCGCACATGGA	TGCAGAATGTC	69	0.58
SCIMP	NM_207103	TCACATATGGA	ACTGCAATGAG	33	0.58
SIGLEC12	NM_053003	CGACACATGCT	CTGACAATGCA	81	0.58
RNF122	NM_024787	TCATTGATGCA	TGCTCGATGCC	72	0.58
DDX43	NM_018665	GGAACAATGTC	AAGGCAATGCA	357	0.58
CUL4B	NM_003588	GGACGGATGAT	CGGATGATGTC	3	0.58
FBXL22	NM_203373	ACTCACATGTG	CTCACCATGCA	18	0.58
CAB39	NM_001130849	GCCGTCATGCC	GAGAGCATGGC	66	0.58
CAB39	NM_001130850	GCCGTCATGCC	GAGAGCATGGC	66	0.58
CAB39	NM_016289	GCCGTCATGCC	GAGAGCATGGC	66	0.58
C20orf132	NM_152503	GTGCCCATGCC	GCCAGGATGAG	270	0.58
C20orf132	NM_213631	GTGCCCATGCC	GCCAGGATGAG	270	0.58
C20orf132	NM_213632	GTGCCCATGCC	GCCAGGATGAG	270	0.58
BEAN1	NM_001178020	GATTACATGTC	CGCAGGATGCG	327	0.58
NR2E3	NM_014249	TAACCCATGGA	GCTCTGATGAG	24	0.57
NR2E3	NM_016346	TAACCCATGGA	GCTCTGATGAG	24	0.57
EIF4E1B	NM_001099408	CACTAAATGCT	GGCCCCATGGA	162	0.57
ANLN	NM_018685	GGGGCGATGGA	AGAAAAATGGC	66	0.57
DENND1C	NM_024898	GGGACCATGGA	GAAGCTATGCA	132	0.57
GATA6	NM_005257	CCGTGGATGGC	GAGGAGATGTA	438	0.57
AIM1L	NM_001039775	CCCCACATGGA	GGGCCCATGGC	21	0.57
RBM38	NM_017495	CCCCCCATGCT	GGCGCCATGCA	69	0.57
RBM38	NM_183425	CCCCCCATGCT	GGCGCCATGCA	69	0.57
TAF9B	NM_015975	GATAACATGGA	GGCAAGATGGC	15	0.57
PANK2	NM_024960	CATGACATGCC	ATTCAAATGGG	18	0.57
PANK2	NM_153640	CATGACATGCC	ATTCAAATGGG	18	0.57
GXYLT1	NM_001099650	GGGGCGATGCG	GAGAAAATGCA	252	0.57
FAM20A	NM_017565	CACGCCATGCC	CACAAGATGTA	414	0.57
TLK1	NM_012290	AGCTTGATGAG	GGTGCAATGGA	144	0.57
DEPTOR	NM_022783	AAAACCATGGA	GAGCGCATGGC	87	0.57
SORBS2	NM_021069	AGTCCCATGAG	ATTGTCATGCA	72	0.57
PHF8	NM_001184896	TGCTCAATGAA	GCGAAGATGGC	108	0.57
PCF11	NM_015885	GGCGCAATGTC	ATCAATATGCT	114	0.57
SIK2	NM_015191	CCCAGCATGGT	ATGGTCATGGC	6	0.57
MAP1LC3C	NM_001004343	AGTGCAATGCC	CTGACCATGAC	195	0.57
IZUMO2	NM_152358	CCCGCCATGCC	GTGCTGATGGG	171	0.57
LDLRAP1	NM_015627	CGGGCCATGGA	GAGGGGATGCT	135	0.57
SOGA1	NM_080627	GCCGCGATGGA	GAGGAGATGCT	615	0.57
KLC4	NM_201523	AAAACCATGGA	GCCAGGATGTC	54	0.57
ITGA11	NM_001004439	CGGGCCATGGA	TTCAACATGGA	72	0.57
LRRC56	NM_198075	ATGTGAATGGA	CTGGAGATGTG	225	0.57
PCDHB2	NM_018936	AAAGCAATGGA	AAAAAAATGCA	222	0.57
FLYWCH2	NM_001142499	CCCGGGATGCC	TGTGTCATGTC	195	0.57
FLYWCH2	NM_001142500	CCCGGGATGCC	TGTGTCATGTC	195	0.57
FLYWCH2	NM_138439	CCCGGGATGCC	TGTGTCATGTC	195	0.57
DPH1	NM_001383	TACCACATGCG	CAGGTGATGGC	15	0.57
RPS10	NM_001204091	AGGTGAATGTT	ATGTTGATGCC	6	0.57
DARS	NM_001349	GTCCCGATGCC	GAGATCATGGA	51	0.57
TNRC6B	NM_001162501	CACTTTATGAG	CAGTTAATGGA	36	0.57
TNRC6B	NM_015088	CACTTTATGAG	CAGTTAATGGA	36	0.57
COBL	NM_015198	GGCACCATGGA	AGGAAGATGAA	48	0.57
C17orf97	NM_001013672	GTCGCCATGGA	GGGACAATGGG	135	0.57
PARVA	NM_018222	CCTCAAATGCT	CGCGCCATGGC	120	0.57
SLC7A3	NM_032803	GCTAGGATGCC	TCAGGCATGGC	66	0.57
BOK	NM_032515	GCCGCCATGGA	GAGATCATGGA	42	0.57
OR2H2	NM_007160	CAGGCCATGGT	TCTCCAATGTA	168	0.57
HNF4G	NM_004133	CTGGACATGGA	ATGGACATGGC	6	0.57
ADPRHL1	NM_138430	CCTGGGATGGA	GCTGCGATGTT	21	0.57
E4F1	NM_004424	TGCGACATGGA	GGCGCGATGGC	12	0.56
NFAM1	NM_145912	CCCCAGATGGA	CCCATCATGGC	156	0.56
KEL	NM_000420	AGACAGATGGA	GGTGGAATGGG	57	0.56
NFKBIL1	NM_001144961	GGTCTGATGAG	AGTTCCATGGC	69	0.56
NFKBIL1	NM_005007	GGTCTGATGAG	AGTTCCATGGC	69	0.56
GBP6	NM_198460	GTTGCCATGGA	CCCAAAATGTT	18	0.56
NLRP3	NM_001079821	CTGCAGATGAA	ATGAAGATGGC	6	0.56
NLRP3	NM_001127461	CTGCAGATGAA	ATGAAGATGGC	6	0.56
NLRP3	NM_001127462	CTGCAGATGAA	ATGAAGATGGC	6	0.56
NLRP3	NM_004895	CTGCAGATGAA	ATGAAGATGGC	6	0.56
NLRP3	NM_183395	CTGCAGATGAA	ATGAAGATGGC	6	0.56
SNTB2	NM_006750	ACTGGAATGAG	CCGGCCATGGC	45	0.56
OR7D2	NM_175883	AGCTACATGGA	CTGTCCATGTA	99	0.56
TGIF2LX	NM_138960	TGGAATATGGA	TCAATCATGTC	96	0.56
MED18	NM_001127350	GACACCATGGA	GTCACCATGAT	21	0.56
MED18	NM_017638	GACACCATGGA	GTCACCATGAT	21	0.56
SPON2	NM_001128325	CGGGTGATGGA	TACAGCATGTG	246	0.56
SPON2	NM_001199021	CGGGTGATGGA	TACAGCATGTG	246	0.56
SPON2	NM_012445	CGGGTGATGGA	TACAGCATGTG	246	0.56
RNF166	NM_001171816	GCAAAGATGAG	GAGCAGATGGC	42	0.56
ADAMTS6	NM_197941	TAAATTATGGA	CTCATCATGGC	45	0.56
SLC6A20	NM_020208	GGGGCCATGGA	TGCCAGATGTA	108	0.56
SLC6A20	NM_022405	GGGGCCATGGA	TGCCAGATGTA	108	0.56
SGK196	NM_032237	GTCAACATGGA	CTGATCATGGC	78	0.56
DGKH	NM_001204505	AGGCTAATGCT	AAGGAGATGGA	27	0.56
DGKH	NM_001204506	AGGCTAATGCT	AAGGAGATGGA	27	0.56
ZPBP	NM_001159878	GTGTGGATGGA	TATGTCATGCT	222	0.56
ZPBP	NM_007009	GTGTGGATGGA	TATGTCATGCT	222	0.56
NT5C3	NM_001166118	CCTGAGATGCC	TTTGATATGAC	117	0.56
POTEA	NM_001002920	AAGCAGATGGT	TCCCCTATGAA	39	0.56
POTEA	NM_001005365	AAGCAGATGGT	TCCCCTATGAA	39	0.56
HELZ2	NM_033405	AAGCCCATGAG	CGTGTGATGTA	102	0.56
HP11026	XM_003403507	TCATCGATGCG	AGGGCAATGGA	12	0.56
HP11026	XM_003846647	TCATCGATGCG	AGGGCAATGGA	12	0.56
HP11026	XM_003960287	TCATCGATGCG	AGGGCAATGGA	12	0.56
LOC100506859	XM_003118889	ACTTTAATGAG	TTTGCAATGGG	63	0.56
LOC100506859	XM_003119556	ACTTTAATGAG	TTTGCAATGGG	63	0.56
LOC100506859	XM_003960536	ACTTTAATGAG	TTTGCAATGGG	63	0.56
LRRC14B	NM_001080478	CGGGCCATGGA	GACACAATGAG	9	0.56
IER5	NM_016545	AAGCAGATGGA	GAGGAGATGGA	780	0.56
CYP4F3	NM_001199209	ACAAGGATGCC	TGGCCAATGGC	39	0.56
TMEM230	NM_001009925	CGTGTTATGAT	GTTATGATGCC	3	0.56
TMEM230	NM_014145	CGTGTTATGAT	GTTATGATGCC	3	0.56
TMEM230	NM_001009924	CGTGTTATGAT	GTTATGATGCC	3	0.56
MOV10	NM_001130079	GCCGCGATGCC	CTGGACATGGA	81	0.56
MOV10	NM_020963	GCCGCGATGCC	CTGGACATGGA	81	0.56
PJA2	NM_014819	CCATATATGTC	GCAGCAATGGA	33	0.56
SPACA3	NM_173847	GTCACCATGGT	GGGATCATGTT	207	0.56
TRIM9	NM_015163	GTCCCCATGGA	GAGGAGATGGA	9	0.56
TRIM9	NM_052978	GTCCCCATGGA	GAGGAGATGGA	9	0.56
PIGZ	NM_025163	GCGCGGATGCA	CTGAAGATGGC	93	0.55
SH3TC1	NM_018986	CGGGTCATGGA	ACCCCCATGGG	42	0.55
FBXL20	NM_001184906	GGCCCCATGAG	TTTGAGATGTT	42	0.55
FBXL20	NM_032875	GGCCCCATGAG	TTTGAGATGTT	42	0.55
VAV2	NM_001134398	GGCGCCATGGA	CCGCAGATGTC	195	0.55
VAV2	NM_003371	GGCGCCATGGA	CCGCAGATGTC	195	0.55
GJB6	NM_001110219	AGCGCAATGGA	CGAGTCATGAT	99	0.55
GJB6	NM_001110220	AGCGCAATGGA	CGAGTCATGAT	99	0.55
GJB6	NM_001110221	AGCGCAATGGA	CGAGTCATGAT	99	0.55
GJB6	NM_006783	AGCGCAATGGA	CGAGTCATGAT	99	0.55
TES	NM_015641	GTTAACATGGA	AAGAAGATGGG	27	0.55
CPLX2	NM_001008220	GGCGGCATGGA	TTCGTCATGAA	12	0.55
CPLX2	NM_006650	GGCGGCATGGA	TTCGTCATGAA	12	0.55
CRYBB1	NM_001887	GGAACCATGTC	GGGGAGATGTT	336	0.55
KIAA1161	NM_020702	CCACTAATGCT	GCAGCTATGTA	102	0.55
LOC100652894	XM_003403492	TCTCACATGGA	GGTGTCATGGA	27	0.55
LOC100652894	XM_003846638	TCTCACATGGA	GGTGTCATGGA	27	0.55
LOC100652894	XM_003960809	TCTCACATGGA	GGTGTCATGGA	27	0.55
CDC37L1	NM_017913	CCGGACATGGA	GCCCAGATGTA	132	0.55
IPO4	NM_024658	GCTGCCATGGA	AGAGAGATGGG	408	0.55
CKLF	NM_001040138	GACGCGATGGA	GTGAAGATGCT	66	0.55
CKLF	NM_001202509	GACGCGATGGA	GTGAAGATGCT	66	0.55
CKLF	NM_001204098	GACGCGATGGA	GTGAAGATGCT	66	0.55
CKLF	NM_001204099	GACGCGATGGA	GTGAAGATGCT	66	0.55
CKLF	NM_016326	GACGCGATGGA	GTGAAGATGCT	66	0.55
CKLF	NM_016951	GACGCGATGGA	GTGAAGATGCT	66	0.55
CKLF	NM_181640	GACGCGATGGA	GTGAAGATGCT	66	0.55
CKLF	NM_181641	GACGCGATGGA	GTGAAGATGCT	66	0.55
CABP5	NM_019855	CCCTCCATGCA	TTCCCCATGGG	12	0.55
FAM160A2	NM_001098794	TGCCTCATGGA	GAGAGGATGAA	9	0.55
FAM160A2	NM_032127	TGCCTCATGGA	GAGAGGATGAA	9	0.55
IRAK4	NM_001145256	AAACAGATGCC	ACATTGATGAC	30	0.55
IRAK4	NM_001145257	AAACAGATGCC	ACATTGATGAC	30	0.55
IRAK4	NM_001145258	AAACAGATGCC	ACATTGATGAC	30	0.55
PRKAG3	NM_017431	GGCCACATGGA	CAAGAGATGAG	75	0.55
SRRM3	NM_001110199	GCCACGATGTC	GCCAGCATGCA	33	0.55
DESI1	NM_015704	GTCCCAATGGA	CCCATCATGCT	81	0.55
MAOA	NM_000240	CAAAGCATGGA	GGCCACATGTT	36	0.55
RBPJL	NM_014276	GCCACCATGGA	TCAGAGATGCA	78	0.55
ANO7	NM_001001666	GAGGGCATGCG	ATGCGAATGGC	6	0.55
ANO7	NM_001001891	GAGGGCATGCG	ATGCGAATGGC	6	0.55
ASTN2	NM_198186	TTATCCATGAA	AAAGGAATGTT	24	0.55
ASAP1	NM_001247996	TGAGGCATGGT	AGGATTATGGC	24	0.55
EML3	NM_153265	GGCCGGATGGA	CAGGAGATGGA	87	0.55
ASMTL	NM_001173473	TACGCCATGGA	TACAGGATGCT	153	0.55
TUT1	NM_022830	GACTTTATGTC	GTCGCTATGGC	114	0.55
FOXG1	NM_005249	TGGGTGATGCT	CTGGACATGGG	9	0.55
SLC25A44	NM_014655	GGCACCATGGA	GTGGCAATGAC	78	0.55
KLF6	NM_001160124	CCCGACATGGA	CTCCCCATGTG	15	0.55
KLF6	NM_001160125	CCCGACATGGA	CTCCCCATGTG	15	0.55
KLF6	NM_001300	CCCGACATGGA	CTCCCCATGTG	15	0.55
SAMD13	NM_001134663	CTTCCCATGCT	GTTGACATGGA	15	0.55
SAMD13	NM_001134664	CTTCCCATGCT	GTTGACATGGA	15	0.55
RAPGEF1	NM_005312	GCTGCCATGGA	TTCACCATGAA	42	0.55
EIF2B3	NM_001166588	GTAAAAATGGA	GTAGTGATGGC	21	0.55
EIF2B3	NM_001261418	GTAAAAATGGA	GTAGTGATGGC	21	0.55
EIF2B3	NM_020365	GTAAAAATGGA	GTAGTGATGGC	21	0.55
MCFD2	NM_001171506	ATATTGATGAC	ATGACCATGAG	6	0.55
MCFD2	NM_001171507	ATATTGATGAC	ATGACCATGAG	6	0.55
MCFD2	NM_001171508	ATATTGATGAC	ATGACCATGAG	6	0.55
MCFD2	NM_139279	ATATTGATGAC	ATGACCATGAG	6	0.55
CDC25A	NM_001789	GCCGCCATGGA	GTCACTATGGA	144	0.55
CDC25A	NM_201567	GCCGCCATGGA	GTCACTATGGA	144	0.55
TCFL5	NM_006602	GCCGCCATGTC	GTGGAGATGAC	144	0.55
IQCC	NM_001160042	GCGCCCATGGA	GAAATCATGGG	90	0.54
HM13	NM_030789	CTCGCCATGGA	CTGCTCATGGC	123	0.54
HM13	NM_178580	CTCGCCATGGA	CTGCTCATGGC	123	0.54
HM13	NM_178581	CTCGCCATGGA	CTGCTCATGGC	123	0.54
HM13	NM_178582	CTCGCCATGGA	CTGCTCATGGC	123	0.54
PHACTR4	NM_001048183	AGTGGCATGGA	CCAGGCATGGT	48	0.54
GPR139	NM_001002911	GCGCTCATGGA	TTGAACATGCA	279	0.54
ZNF678	NM_178549	GCTAAGATGCC	CTCACTATGTT	45	0.54
HMOX1	NM_002133	GGCCGGATGGA	GACAGCATGCC	24	0.54
CKM	NM_001824	GCCACCATGCC	AACCACATGGC	87	0.54
LONRF1	NM_152271	CGGGCCATGTC	CGGGAGATGGC	48	0.54
SESN1	NM_001199933	GCCGACATGCG	GCACAGATGCA	198	0.54
AIMP1	NM_001142416	ACCTACATGCT	GCAAAAATGGC	72	0.54
CYB5D2	NM_144611	ATATAGATGTT	GCGGTAATGGC	60	0.54
TMPRSS2	NM_001135099	CCGCCGATGCC	AGCAAGATGGC	111	0.54
PRDM4	NM_012406	AAGCCGATGCA	CACAGGATGAA	12	0.54
MDH1	NM_001199112	GGCTCCATGCC	GAAGGCATGGA	18	0.54
ZBTB25	NM_006977	ACCACAATGGA	CTGAACATGCA	45	0.54
HELLS	NM_018063	CCAGGCATGCC	CCAGCAATGGT	48	0.54
CAPN7	NM_014296	TGCGCCATGGA	GCTGAGATGGC	132	0.54
SLC5A1	NM_001256314	GTGACAATGCC	GTGATCATGCT	249	0.54
DNAI2	NM_001172810	GGCACCATGGA	GACATCATGCC	93	0.54
DNAI2	NM_023036	GGCACCATGGA	GACATCATGCC	93	0.54
AK8	NM_152572	GGCTACATGGA	CCCGAGATGCC	39	0.54
TMEM249	NM_001252402	ACTCAGATGCC	AAGGGGATGCT	192	0.54
LOC100996274	XM_003846341	AGCTGCATGTC	AGCTGCATGTC	48	0.54
LOC100996274	XM_003960750	AGCTGCATGTC	AGCTGCATGTC	48	0.54
DHX33	NM_020162	CCCGACATGCC	GTGGTGATGCT	99	0.54
UXT	NM_153477	GTCAACATGGT	CCCATCATGGC	36	0.54
BPIFA3	NM_001042439	GACCCTATGAT	CCTATGATGTG	3	0.54
BPIFA3	NM_178466	GACCCTATGAT	CCTATGATGTG	3	0.54
FAM78A	NM_033387	CTTTCAATGCC	TATGCCATGGG	60	0.54
SLC5A9	NM_001011547	TAACAGATGAG	GCAGCAATGGG	21	0.54
SLC5A9	NM_001135181	TAACAGATGAG	GCAGCAATGGG	21	0.54
TMEM163	NM_030923	CGCGCCATGGA	TCCGTTATGAG	333	0.54
RTKN	NM_001015056	ATCCGGATGAG	AGCTACATGGG	105	0.54
C5orf64	NM_173667	AAGCAGATGCT	ACAAACATGCA	87	0.54
IL1RN	NM_173842	CACAGAATGGA	AGCAAGATGCA	102	0.54
FAM212B	NM_019099	GGGCGCATGAC	ATGACGATGGA	6	0.54
CEBPA	NM_004364	TCCCCCATGGA	CCCCCGATGAG	42	0.54
TIMM8A	NM_001145951	CCTGGGATGGA	CACCAGATGAC	114	0.54
TIMM8A	NM_004085	CCTGGGATGGA	CACCAGATGAC	114	0.54
LRP3	NM_002333	CCCGGCATGGA	GGTGACATGAT	246	0.54
TMBIM6	NM_001098576	CGGGTGATGTC	GGAACCATGAA	174	0.54
C1orf74	NM_152485	TTCTTGATGTT	GATCTCATGTC	18	0.54
B4GALNT4	NM_178537	GCCGCGATGCC	AAGCAGATGAA	36	0.54
MED30	NM_080651	CGCGCCATGTC	TCGGGGATGGC	30	0.54
B9D1	NM_001243475	CAGAGTATGAT	AGTATGATGAC	3	0.54
SCNN1A	NM_001038	GGTCTCATGGA	GGGCTCATGAA	60	0.54
EGR3	NM_001199881	AATGTAATGGA	AGCCTCATGAG	153	0.54
DCX	NM_001195553	CAAAATATGGA	AGGAACATGCG	51	0.54
DCX	NM_178152	CAAAATATGGA	AGGAACATGCG	51	0.54
DCX	NM_178153	CAAAATATGGA	AGGAACATGCG	51	0.54
DCX	NM_178151	CAAAATATGGA	AGGAACATGCG	51	0.54
ATF2	NM_001256092	CTTTCTATGTA	GCCTGGATGTG	15	0.53
ATF2	NM_001256093	CTTTCTATGTA	GCCTGGATGTG	15	0.53
APCDD1L	NM_153360	GACGGGATGCC	GCAGCCATGCT	12	0.53
HTR5A	NM_024012	CCAGAGATGGA	GCATCCATGGC	243	0.53
CYB5RL	NM_001031672	CCACTGATGAT	CTGATGATGGC	3	0.53
FDPS	NM_001135821	TGAAGGATGCC	CTCAGAATGAA	198	0.53
LONRF2	NM_198461	GCGGTGATGAG	TACGAGATGGC	120	0.53
BTBD9	NM_152733	GGTGGAATGCG	TTCACAATGCT	63	0.53
CDC42BPB	NM_006035	GGCACCATGTC	AAAGAAATGCA	204	0.53
DLG5	NM_004747	GCCACCATGGA	CAGGCCATGAC	57	0.53
EPDR1	NM_001242946	ACCGCGATGCC	CAGGTTATGTA	159	0.53
EPDR1	NM_017549	ACCGCGATGCC	CAGGTTATGTA	159	0.53
SETD7	NM_030648	GCCGCCATGGA	GACGAGATGGT	18	0.53
EIF4ENIF1	NM_001164501	GGAGCCATGGA	AGAAGTATGGG	15	0.53
EIF4ENIF1	NM_001164502	GGAGCCATGGA	AGAAGTATGGG	15	0.53
EIF4ENIF1	NM_019843	GGAGCCATGGA	AGAAGTATGGG	15	0.53
CHCHD10	NM_213720	GCCACCATGCC	GGGCTCATGGC	132	0.53
L3MBTL2	NM_031488	GGTCTCATGGA	GAACCAATGGA	45	0.53
MRPS25	NM_022497	GCCGCCATGCC	ATGCCCATGAA	6	0.53
CSNK1G3	NM_001270574	AATGCTATGGT	GTTCTCATGAT	81	0.53
SIGLEC11	NM_001135163	AGCCAGATGGT	CCAGAGATGCT	36	0.53
SIGLEC11	NM_052884	AGCCAGATGGT	CCAGAGATGCT	36	0.53
RAD9A	NM_001243224	TATCCCATGCA	CTGGCGATGCT	36	0.53
OSTM1	NM_014028	CCGGTGATGGA	AGCAAGATGGA	375	0.53
MSH2	NM_001258281	AAGTACATGGG	AGTAAAATGAA	48	0.53
ZNF268	NM_001165882	TCATTCATGGA	AGTGTGATGTT	78	0.53
MPC1	NM_001270879	AATGATATGAA	GGGCGGATGAC	33	0.53
CD4	NM_001195014	CTCCACATGCC	CTCCAGATGGG	282	0.53
GBX2	NM_001485	GCGTCTATGAG	TCGCTGATGAT	27	0.53
PRMT8	NM_019854	GCTCTTATGGG	ATGGGCATGAA	6	0.53
POLR1D	NM_015972	CCAGCGATGGA	ACCTCAATGGC	51	0.53
PITX1	NM_002653	ACCTCCATGGA	GGGGGCATGAG	21	0.53
DAG1	NM_001177635	CCTGGGATGAG	ATGAGGATGTC	6	0.53
DAG1	NM_001177637	CCTGGGATGAG	ATGAGGATGTC	6	0.53
DAG1	NM_001177638	CCTGGGATGAG	ATGAGGATGTC	6	0.53
DAG1	NM_001177639	CCTGGGATGAG	ATGAGGATGTC	6	0.53
DAG1	NM_001177640	CCTGGGATGAG	ATGAGGATGTC	6	0.53
DAG1	NM_001177641	CCTGGGATGAG	ATGAGGATGTC	6	0.53
DAG1	NM_001177642	CCTGGGATGAG	ATGAGGATGTC	6	0.53
DAG1	NM_001177643	CCTGGGATGAG	ATGAGGATGTC	6	0.53
DAG1	NM_001177644	CCTGGGATGAG	ATGAGGATGTC	6	0.53
DAG1	NM_004393	CCTGGGATGAG	ATGAGGATGTC	6	0.53
DAG1	NM_001165928	CCTGGGATGAG	ATGAGGATGTC	6	0.53
DAG1	NM_001177634	CCTGGGATGAG	ATGAGGATGTC	6	0.53
DAG1	NM_001177636	CCTGGGATGAG	ATGAGGATGTC	6	0.53
A2ML1	NM_144670	ACAAAGATGTG	CTAGGAATGTT	24	0.53
CCNA1	NM_001111045	CTTGGGATGGA	GCAATCATGTA	24	0.53
CCNA1	NM_003914	CTTGGGATGGA	GCAATCATGTA	24	0.53
ZNF529	NM_001145650	GCTGTCATGCC	CTAACCATGGA	45	0.53
C9orf57	NM_001128618	ACCTTAATGAA	ATCAGAATGAG	66	0.53
NMUR2	NM_020167	ATTTTAATGTC	TCAGGGATGGA	9	0.53
KIAA2018	NM_001009899	GTAACCATGCC	CCAGAAATGAC	9	0.53
RHNO1	NM_001257097	CGGTTGATGCC	GGGAACATGTC	417	0.53
RHNO1	NM_001252499	CGGTTGATGCC	GGGAACATGTC	417	0.53
RHNO1	NM_001252500	CGGTTGATGCC	GGGAACATGTC	375	0.53
RHNO1	NM_001257098	CGGTTGATGCC	GGGAACATGTC	417	0.53
SLC35B3	NM_001142541	AATGGCATGGA	ATAACAATGGA	96	0.53
AQP1	NM_001185060	ACCTTCATGCC	GCCTGGATGCA	57	0.53
KCNH4	NM_012285	GGGGCCATGCC	CCGGTCATGAA	9	0.53
CDH8	NM_001796	GGGACCATGCC	GCGGAAATGCT	21	0.53
OR2F1	NM_012369	ATTTTAATGGG	TTGGTCATGTA	99	0.53
ST8SIA3	NM_015879	CCCGGGATGAG	TGCAAAATGGC	15	0.53
ATP7B	NM_000053	GGGACGATGCC	CCAGCAATGAA	96	0.53
ATP7B	NM_001005918	GGGACGATGCC	CCAGCAATGAA	96	0.53
ATP7B	NM_001243182	GGGACGATGCC	CCAGCAATGAA	96	0.53
LAX1	NM_001136190	GTCCGGATGAG	ACCGTCATGCC	180	0.53
NAPB	NM_022080	GGCGACATGGA	CAGCTGATGGC	39	0.53
LPAR2	NM_004720	GCCCAGATGGT	GTCATCATGGG	9	0.53
TECPR1	NM_015395	GCTGCCATGCC	TGGGAAATGTG	78	0.53
KLHL13	NM_001168303	CAACACATGAA	AGCGAAATGGG	27	0.53
ISYNA1	NM_016368	GCCGCGATGGA	GGGGTCATGCT	183	0.53
ENOX1	NM_001127615	AATTCAATGGT	CCTCAGATGAT	57	0.53
ENOX1	NM_001242863	AATTCAATGGT	CCTCAGATGAT	57	0.53
ENOX1	NM_017993	AATTCAATGGT	CCTCAGATGAT	57	0.53
MTHFD2	NM_006636	CGGTCTATGGC	TCTCTAATGTC	18	0.52
RNF220	NM_018150	ACTCCGATGGA	TTCAAGATGGA	27	0.52
F9	NM_000133	AAGGTTATGCA	GTGAACATGAT	15	0.52
TRIML2	NM_173553	CATCACATGGT	GAAAGAATGGC	120	0.52
EGLN3	NM_022073	GGCGAGATGCC	CACATCATGAG	18	0.52
SLC18A3	NM_003055	GGGGGCATGGA	GACAACATGCT	141	0.52
ARHGAP25	NM_001166276	TGCCCCATGTC	AGTGTGATGAC	57	0.52
ARHGAP25	NM_014882	TGCCCCATGTC	AGTGTGATGAC	57	0.52
PLD5	NM_001195811	GTCGCAATGTC	GACATCATGGG	87	0.52
MRPL39	NM_017446	GCTGCTATGGA	CTGGCCATGGG	15	0.52
MRPL39	NM_080794	GCTGCTATGGA	CTGGCCATGGG	15	0.52
CHODL	NM_024944	GCCGCGATGAG	TACAAAATGGC	123	0.52
SOCS5	NM_144949	TAATCAATGGA	GGAAAAATGTG	18	0.52
SOCS5	NM_014011	TAATCAATGGA	GGAAAAATGTG	18	0.52
EGLN2	NM_053046	GCTGCCATGGA	GCCAGGATGGG	99	0.52
EGLN2	NM_080732	GCTGCCATGGA	GCCAGGATGGG	99	0.52
LOC81691	NM_001144924	TCCGCCATGGA	GAGGCGATGAA	93	0.52
LOC81691	NM_030941	TCCGCCATGGA	GAGGCGATGAA	93	0.52
ZNF200	NM_001145446	CAAGGCATGAT	GGCATGATGGC	3	0.52
ZNF200	NM_001145447	CAAGGCATGAT	GGCATGATGGC	3	0.52
ZNF200	NM_001145448	CAAGGCATGAT	GGCATGATGGC	3	0.52
ZNF200	NM_003454	CAAGGCATGAT	GGCATGATGGC	3	0.52
ZNF200	NM_198087	CAAGGCATGAT	GGCATGATGGC	3	0.52
ZNF200	NM_198088	CAAGGCATGAT	GGCATGATGGC	3	0.52
OR10W1	NM_207374	GTGTTGATGGA	ACATCCATGTA	147	0.52
CLDN23	NM_194284	GCCGGGATGCG	GTGGTGATGAC	18	0.52
ACBD5	NM_001271512	CGCTCCATGTT	CTGGAGATGGC	99	0.52
NDUFA1	NM_004541	GCAGAGATGTG	TCCGTCATGGG	33	0.52
NEU3	NM_006656	CGGCGAATGAG	CGCCCCATGGA	30	0.52
ILF2	NM_004515	GGCGCCATGAG	TGTGAAATGGC	114	0.52
RAB5C	NM_001252039	TAGAGAATGGA	CGGGCAATGGC	99	0.52
ASB10	NM_080871	CAAGCCATGCC	CAAGACATGGC	141	0.52
B3GALNT1	NM_001038628	CTGTGGATGGC	AGTAGGATGTC	36	0.52
B3GALNT1	NM_003781	CTGTGGATGGC	AGTAGGATGTC	36	0.52
B3GALNT1	NM_033167	CTGTGGATGGC	AGTAGGATGTC	36	0.52
B3GALNT1	NM_033168	CTGTGGATGGC	AGTAGGATGTC	36	0.52
B3GALNT1	NM_033169	CTGTGGATGGC	AGTAGGATGTC	36	0.52
HIP1	NM_001243198	GGCGACATGGA	GATCGGATGGC	9	0.52
HIP1	NM_005338	GGCGACATGGA	GATCGGATGGC	9	0.52
MACROD1	NM_014067	CCGCTCATGTC	CTGGCCATGGC	246	0.52
MITF	NM_198177	AAAAAGATGGA	GTTCAGATGTT	21	0.52
MFSD3	NM_138431	GCCGCCATGCG	GCCGCCATGCA	339	0.52
TMEM126B	NM_001256547	TCGGGTATGAG	TATCAAATGGC	84	0.52
SSU72	NM_014188	GCCGCCATGCC	CGGAGCATGGA	57	0.52
PRKX	NM_005044	GTCCCCATGGA	AAGGTGATGAG	237	0.52
CALU	NM_001199671	AATCAGATGAA	ATTATCATGGA	24	0.52
CALU	NM_001199672	AATCAGATGAA	ATTATCATGGA	24	0.52
LOC100289187	NM_001195541	CCTGTGATGCT	AAGGACATGAA	24	0.52
LOC100289187	NM_001195542	CCTGTGATGCT	AAGGACATGAA	24	0.52
LOC100289187	NM_001195543	CCTGTGATGCT	AAGGACATGAA	24	0.52
LOC101060478	XM_003960165	TGACAGATGAT	CACACGATGTT	144	0.52
OSBPL7	NM_145798	TTCTCCATGGA	GGTGTCATGCC	135	0.52
ETNK1	NM_001039481	CCCGGCATGCT	TGGGCCATGGC	267	0.52
ETNK1	NM_018638	CCCGGCATGCT	TGGGCCATGGC	267	0.52
CHMP4B	NM_176812	GCAACCATGTC	GAAGAGATGTT	102	0.52
TAZ	NM_000116	GTGGGGATGCC	GTCGTCATGGG	72	0.52
TAZ	NM_181311	GTGGGGATGCC	GTCGTCATGGG	72	0.52
TAZ	NM_181312	GTGGGGATGCC	GTCGTCATGGG	72	0.52
TAZ	NM_181313	GTGGGGATGCC	GTCGTCATGGG	72	0.52
RABGAP1L	NM_001243765	GTGCTCATGGA	CAGGACATGCA	69	0.52
GPRC5B	NM_016235	GGTCGAATGTT	AGAAAGATGAG	24	0.52
SNX22	NM_024798	GCGCGGATGCT	AGCCACATGGT	72	0.52
PPARA	NM_001001928	GTCGCGATGGT	CAAGAAATGGG	90	0.52
PPARA	NM_005036	GTCGCGATGGT	CAAGAAATGGG	90	0.52
MATK	NM_002378	CCTCTCATGCA	GCCAGGATGCC	126	0.52
NXNL2	NM_001161625	TGCGCCATGGT	CAGGAGATGCT	234	0.52
NXNL2	NM_145283	TGCGCCATGGT	CAGGAGATGCT	234	0.52
ZC3H12D	NM_207360	CACAGCATGGA	AGCAAGATGGA	18	0.52
RCOR2	NM_173587	GGGGTAATGCC	TCAGTGATGGA	12	0.51
ACSL3	NM_004457	GTACTTATGAA	TCTACCATGAA	33	0.51
ACSL3	NM_203372	GTACTTATGAA	TCTACCATGAA	33	0.51
ADORA2A	NM_000675	GTGGCCATGCC	CCCATCATGGG	9	0.51
ORAI1	NM_032790	TGCTCCATGCA	GAGGTGATGAG	189	0.51
CNDP1	NM_032649	AGCCTAATGGA	GGGAGAATGGC	21	0.51
PRKCZ	NM_002744	CGCGCCATGCC	CCCAAGATGGA	24	0.51
CNOT6	NM_015455	AGAGGCATGCC	CGGAGGATGTA	39	0.51
RALGPS2	NM_152663	GAAAGCATGGA	GACCTAATGAA	9	0.51
ZSCAN18	NM_001145542	GCGCCCATGCG	GGAAAGATGTT	168	0.51
MAP7D3	NM_001173517	ACTCCGATGAT	CCGATGATGGC	3	0.51
MAP7D3	NM_024597	ACTCCGATGAT	CCGATGATGGC	3	0.51
C14orf142	NM_032490	GTCACCATGGA	GCCCAGATGAA	117	0.51
TMSB4X	NM_021109	GCAACCATGTC	CCCGATATGGC	18	0.51
ALDH3A2	NM_000382	CAGGCCATGGA	CGGAGGATGGT	96	0.51
ALDH3A2	NM_001031806	CAGGCCATGGA	CGGAGGATGGT	96	0.51
FBXW11	NM_012300	GCCGCCATGGA	GAGCTCATGTG	42	0.51
FUOM	NM_001098483	CGGGCCATGGT	GCGCGGATGGG	63	0.51
FUOM	NM_198472	CGGGCCATGGT	GCGCGGATGGG	63	0.51
ZBTB47	NM_145166	TGCTTGATGGG	CTGCAGATGGC	291	0.51
PCSK6	NM_002570	GCCGCTATGCC	CTCAGAATGGA	390	0.51
PCSK6	NM_138319	GCCGCTATGCC	CTCAGAATGGA	390	0.51
PCSK6	NM_138320	GCCGCTATGCC	CTCAGAATGGA	390	0.51
PCSK6	NM_138321	GCCGCTATGCC	CTCAGAATGGA	390	0.51
PCSK6	NM_138322	GCCGCTATGCC	CTCAGAATGGA	390	0.51
PCSK6	NM_138323	GCCGCTATGCC	CTCAGAATGGA	390	0.51
PCSK6	NM_138324	GCCGCTATGCC	CTCAGAATGGA	390	0.51
PCSK6	NM_138325	GCCGCTATGCC	CTCAGAATGGA	390	0.51
ZNRD1	NM_014596	GACCGCATGTC	TCTGTCATGGA	9	0.51
ZNRD1	NM_170783	GACCGCATGTC	TCTGTCATGGA	9	0.51
PGM5	NM_021965	GGCGCCATGGA	TGCACCATGGT	183	0.51
USP2	NM_001243759	AGCTCCATGCT	TGCTTCATGAA	102	0.51
DHFR	NM_000791	GCTGTCATGGT	CAGAACATGGG	42	0.51
NOTO	NM_001134462	CGCGTCATGCC	CGAACTATGTT	483	0.51
PRR7	NM_001174101	GCCGCCATGGT	ATGGTGATGTC	6	0.51
PRR7	NM_001174102	GCCGCCATGGT	ATGGTGATGTC	6	0.51
PRR7	NM_030567	GCCGCCATGGT	ATGGTGATGTC	6	0.51
DUT	NM_001948	TCTGCCATGCC	GGCGGCATGCA	69	0.51
C19orf47	NM_001256440	CACGTGATGGT	ATGGTTATGGC	6	0.51
SS18	NM_001007559	GGCAACATGTC	CAGAAGATGTT	69	0.51
SS18	NM_005637	GGCAACATGTC	CAGAAGATGTT	69	0.51
FAM32A	NM_014077	AGTGTCATGGA	GAAGCAATGGG	120	0.51
GPHA2	NM_130769	GAAGTGATGCC	ATGCCTATGGC	6	0.51
SARM1	NM_015077	GCGCCCATGGT	TTCGCCATGTC	51	0.51
NMUR1	NM_006056	GGCCGCATGAC	AACCCCATGGC	69	0.51
HAGH	NM_005326	CGGGTCATGGT	GGCACCATGAA	144	0.51
BNIP3	NM_004052	GGCGCCATGTC	CCCGGGATGCA	24	0.51
CBY1	NM_015373	CCAAAGATGCC	CCGACTATGAA	132	0.51
DCST2	NM_144622	GCAGCCATGCC	AAAGTCATGAA	12	0.51
GNGT1	NM_021955	AAAAAGATGCC	TTGAAGATGGA	48	0.51
DHRS13	NM_144683	GCCGGCATGGA	GGCGGCATGGG	90	0.51
SOX30	NM_007017	TCCCCCATGGA	GCAGCCATGGA	99	0.51
SOX30	NM_178424	TCCCCCATGGA	GCAGCCATGGA	99	0.51
FCHO2	NM_001146032	GGCACGATGGT	ATGGTCATGGC	6	0.51
FCHO2	NM_138782	GGCACGATGGT	ATGGTCATGGC	6	0.51
C7orf65	NM_001123065	AGTGGGATGAG	ATGAGGATGGC	6	0.51
METTL7B	NM_152637	TCTGCCATGGA	CACCTCATGGC	63	0.51
ENOSF1	NM_017512	GGGGCCATGGT	GACGCCATGCA	81	0.51
GHRH	NM_001184731	TGAAGGATGCC	CTCAGGATGCG	84	0.51
GHRH	NM_021081	TGAAGGATGCC	CTCAGGATGCG	84	0.51
CCDC3	NM_031455	CCCGGCATGCT	GTCGAGATGCT	240	0.51
EBF2	NM_022659	TTTTAAATGTT	GCGGAGATGGA	66	0.51
GRIN1	NM_000832	GAGCCCATGAG	AGCACCATGCG	9	0.51
GRIN1	NM_001185090	GAGCCCATGAG	AGCACCATGCG	9	0.51
GRIN1	NM_001185091	GAGCCCATGAG	AGCACCATGCG	9	0.51
GRIN1	NM_007327	GAGCCCATGAG	AGCACCATGCG	9	0.51
GRIN1	NM_021569	GAGCCCATGAG	AGCACCATGCG	9	0.51
NCAPH2	NM_001185011	CCGGACATGGA	ACCACAATGAA	150	0.5
NCAPH2	NM_014551	CCGGACATGGA	ACCACAATGAA	150	0.5
NCAPH2	NM_152299	CCGGACATGGA	ACCACAATGAA	150	0.5
GPR146	NM_138445	GCCGCCATGTG	GCCAGCATGAC	174	0.5
ARIH2OS	NM_001123040	CGGGTAATGCT	GTCGAGATGTT	507	0.5
TFAP2E	NM_178548	CGCCCCATGCT	TCCGCCATGGA	24	0.5
FYTTD1	NM_001011537	TAAAAAATGGA	GTGATTATGGG	18	0.5
ASAP3	NM_001143778	CCCGCCATGCC	GCCAAGATGCC	90	0.5
ASAP3	NM_017707	CCCGCCATGCC	GCCAAGATGCC	90	0.5
OPRK1	NM_000912	CCCACCATGGA	CTGGTCATGTT	240	0.5
PIN4	NM_001170747	TAGGACATGCC	ATGCCCATGGC	6	0.5
PIN4	NM_006223	TAGGACATGCC	ATGCCCATGGC	6	0.5
TRMT10A	NM_001134665	CAAATAATGTC	TCTGAAATGTT	12	0.5
TRMT10A	NM_001134666	CAAATAATGTC	TCTGAAATGTT	12	0.5
TRMT10A	NM_152292	CAAATAATGTC	TCTGAAATGTT	12	0.5
MTSS1L	NM_138383	CAGAGCATGGA	AACGACATGAA	63	0.5
GPI	NM_001184722	GGCGCGATGGT	CCCGCCATGGC	117	0.5
STAP1	NM_012108	AGGGGTATGAT	GGTATGATGGC	3	0.5
SFXN3	NM_030971	AGAGCGATGGA	AGCAAAATGGG	12	0.5
RAD51C	NM_002876	CCTGCGATGCG	TTTGAAATGCA	27	0.5
[truncated: 51 more rows]
