# Supplementary material for: Quantitative analysis of mammalian translation initiation sites by FACS-seq
Source: Mol Syst Biol. 2014 Aug 28;10(8):748. doi: 10.15252/msb.20145136 (PMC4299517; doi:10.15252/msb.20145136)
Supplement: Supplementary file 6 — Supplementary Table S5 [file msb0010-0748-SD6.txt]

Supplementary Table S5. Mouse genes with predicted translational truncation isoforms. All mouse genes with a possible truncation TIS isoform. The TIS sequences and the predicted initiation rati, X, are provided with the filtering criteria used when analyzing the ribosome footprint profiling data: mean number of Harringtonine reads at the annotated TIS, number of mRNA isoforms, and distance betwee…
Gene	Tx Name	Annotated TIS	# of Harringtonine Reads	Truncated TIS	Distance between TISs(bp)	# of 5' Isoforms	Redundant 5' Isoform	Predicted Initiation Ratio
Cmpk1	NM_025647	CGTTGTATGCT	172.6	CACCTCATGAA	93	1	FALSE	4.5
D9Ertd402e	NM_001013405	TAATGGATGCT	2	TCGGAAATGTT	30	1	FALSE	3.6
Kynu	NM_027552	CAGTTTATGAT	7.4	TTTATGATGGA	3	1	FALSE	3.6
Tmem66	NM_026432	CCTTTTATGGT	52.6	AGCGCCATGGC	87	1	FALSE	3.5
Ppib	NM_011149	CGGTGGATGCT	150.6	CGCAATATGAA	24	1	FALSE	3.4
Mb21d2	NM_177718	TTTTGCATGAA	29.8	ATGAAGATGGC	6	1	FALSE	3.3
Fbxo16	NM_015795	CATTTCATGAT	0	TTCATGATGGC	3	1	FALSE	3.1
Sdf2	NM_009143	TCTTGGATGAT	28.6	TCTAGGATGGC	24	1	FALSE	3.1
Zc3h14	NM_001160108	AATTTTATGAA	0	ATGAAAATGTC	6	1	FALSE	3
Rbm26	NM_134077	CGGTGGATGGT	40.6	TCTAAGATGAT	12	1	FALSE	3
Fam160a1	NM_172682	AGGTTTATGAT	0	TTTATGATGTC	3	1	FALSE	2.8
AU018091	NM_001004153	ACTTGAATGCT	10	CTAAAGATGTT	147	1	FALSE	2.7
Rsl1	NM_001013769	AATCGTATGCG	0	AAGGAAATGTT	39	1	FALSE	2.6
Sgk1	NM_001161848	TCTTTTATGAA	0.4	AGAAGGATGGG	15	5	FALSE	2.6
Sgk1	NM_001161847	TCTTTTATGAA	0.4	AGAAGGATGGG	15	5	TRUE	2.6
Rbfox2	NM_001110828	TGGTTTATGGA	35	AAGAAAATGGT	15	2	FALSE	2.6
Rbfox2	NM_001110829	TGGTTTATGGA	35	AAGAAAATGGT	15	2	TRUE	2.6
Rbfox2	NM_001110830	TGGTTTATGGA	35	AAGAAAATGGT	15	2	TRUE	2.6
Cuta	NM_026948	CTTTGGATGCC	151.8	CTGTCAATGGC	60	2	FALSE	2.6
Tbc1d25	NM_001166437	CGGTTCATGAA	0	GGCGGGATGGC	105	2	FALSE	2.4
Tirap	NM_001177845	TCTTTCATGGT	0	TGCACTATGGC	24	1	FALSE	2.4
Tirap	NM_001177846	TCTTTCATGGT	0	TGCACTATGGC	24	1	TRUE	2.4
Tirap	NM_001177847	TCTTTCATGGT	0	TGCACTATGGC	24	1	TRUE	2.4
Tirap	NM_054096	TCTTTCATGGT	0	TGCACTATGGC	24	1	TRUE	2.4
Nrd1	NM_146150	TGGTGAATGCT	106.6	CTGACCATGCC	144	1	FALSE	2.4
Ubap2	NM_026872	CTGTATATGAT	182.4	TATATGATGAC	3	1	FALSE	2.3
Gtf3c4	NM_001166033	ACTTTCATGCT	0.6	GACAGGATGTT	12	2	FALSE	2.3
Tyk2	NM_001205312	CATTGAATGGT	18.8	GGGACCATGCC	12	1	FALSE	2.2
Tyk2	NM_018793	CATTGAATGGT	18.8	GGGACCATGCC	12	1	TRUE	2.2
Spred3	NM_182927	CAGTACATGGT	6.6	GTGGTGATGGC	24	1	FALSE	2.2
Lypla2	NM_011942	CAGTGTATGTG	78	AACACCATGTC	15	1	FALSE	2.2
Il24	NM_053095	CAATGAATGCT	5	ACACAGATGAG	117	1	FALSE	2.1
Cnpy4	NM_178612	GGTTGTATGTG	4.4	TTTATCATGGG	21	1	FALSE	2
Spast	NM_001162870	CTGTGAATGAG	80.2	GCCCTCATGGC	252	1	FALSE	2
Spast	NM_016962	CTGTGAATGAG	80.2	GCCCTCATGGC	252	1	TRUE	2
Pdcd10	NM_019745	TTTTGAATGAG	78	ATGAGGATGAC	6	1	FALSE	2
Lrrc20	NM_153542	GTCTGCATGCT	4.6	AGGAAGATGGG	12	1	FALSE	1.9
Papd5	NM_001164497	CTGTGGATGCA	12	GCCGGCATGTT	141	1	FALSE	1.9
Papd5	NM_001164498	CTGTGGATGCA	12	GCCGGCATGTT	141	1	TRUE	1.9
Papd5	NM_001164499	CTGTGGATGCA	12	GCCGGCATGTT	141	1	TRUE	1.9
Ikbkg	NM_010547	TGTTGGATGAA	16	AGTGAGATGGT	36	1	FALSE	1.9
Ikbkg	NM_178590	TGTTGGATGAA	16	AGTGAGATGGT	36	1	TRUE	1.9
Ikbkg	NM_001161423	TGTTGGATGAA	16	AGTGAGATGGT	36	1	TRUE	1.9
Ikbkg	NM_001161424	TGTTGGATGAA	16	AGTGAGATGGT	36	1	TRUE	1.9
Nol6	NM_139236	GCTTGGATGCC	43	GTGAAGATGGG	33	1	FALSE	1.9
Ggta1	NM_001145821	ATTTTCATGAT	9.6	ATCACTATGCT	9	1	FALSE	1.9
Ggta1	NM_010283	ATTTTCATGAT	9.6	ATCACTATGCT	9	1	TRUE	1.9
Eya1	NM_010164	AGGTCTATGGA	2	ATGGAAATGCA	6	2	FALSE	1.9
Zfp280c	NM_153532	AATTTGATGGA	37	TCAAAAATGGC	69	2	FALSE	1.9
Zfp280c	NM_001166648	AATTTGATGGA	37	TCAAAAATGGC	69	2	TRUE	1.9
Zfp280c	NM_001166649	AATTTGATGGA	37	TCAAAAATGGC	42	2	FALSE	1.9
Zfp280c	NM_001166650	AATTTGATGGA	37	TCAAAAATGGC	69	2	TRUE	1.9
Rusc2	NM_001037709	CTGTTGATGCC	0	TCCAGAATGGA	24	1	FALSE	1.8
Rusc2	NM_199057	CTGTTGATGCC	0	TCCAGAATGGA	24	1	TRUE	1.8
Iffo2	NM_001205173	CGGCGCATGGT	0	GGAGAGATGGC	27	2	FALSE	1.8
Ccnd3	NM_001081635	CAGTGGATGGA	1142.4	CCGCACATGCG	165	2	FALSE	1.8
Zfp295	NM_001081685	CCTCTTATGAT	9	CTTATGATGCA	3	1	FALSE	1.8
Zfp295	NM_175428	CCTCTTATGAT	9	CTTATGATGCA	3	1	TRUE	1.8
Tcf3	NM_001164147	GGGTGGATGAT	61.6	TGGATGATGAA	3	1	FALSE	1.8
Tcf3	NM_001164148	GGGTGGATGAT	61.6	TGGATGATGAA	3	1	TRUE	1.8
Tcf3	NM_001164149	GGGTGGATGAT	61.6	TGGATGATGAA	3	1	TRUE	1.8
Tcf3	NM_001164150	GGGTGGATGAT	61.6	TGGATGATGAA	3	1	TRUE	1.8
Tcf3	NM_001164151	GGGTGGATGAT	61.6	TGGATGATGAA	3	1	TRUE	1.8
Tcf3	NM_001164152	GGGTGGATGAT	61.6	TGGATGATGAA	3	1	TRUE	1.8
Tcf3	NM_001164153	GGGTGGATGAT	61.6	TGGATGATGAA	3	1	TRUE	1.8
Tcf3	NM_011548	GGGTGGATGAT	61.6	TGGATGATGAA	3	1	TRUE	1.8
Zdhhc3	NM_026917	TAGCTTATGAT	28	CTTATGATGCT	3	1	FALSE	1.7
Armcx3	NM_027870	GATTGCATGGG	21.8	GAGAAAATGGC	111	1	FALSE	1.7
Zfp161	NM_009547	TTGTTCATGGA	0	ATCAGTATGTC	18	1	FALSE	1.7
Zfp773	NM_029584	TTCTGGATGCT	3	ATAGCCATGTC	150	1	FALSE	1.7
3632451O06Rik	NM_026142	TGCTGAATGCT	0	TCCACTATGAG	60	1	FALSE	1.7
Sugp1	NM_027481	GATTGGATGAG	42	CTCAAGATGGA	12	1	FALSE	1.7
Zfp40	NM_009555	CCCTGGATGGT	8	GGAAAAATGGC	90	1	FALSE	1.7
Morf4l2	NM_001168225	GGTTGAATGAG	29.2	AGCAATATGCA	84	2	FALSE	1.7
Morf4l2	NM_001168227	GGTTGAATGAG	29.2	AGCAATATGCA	84	2	TRUE	1.7
Morf4l2	NM_001168228	GGTTGAATGAG	29.2	AGCAATATGCA	84	2	TRUE	1.7
Morf4l2	NM_001168230	GGTTGAATGAG	29.2	AGCAATATGCA	84	2	TRUE	1.7
Morf4l2	NM_019768	GGTTGAATGAG	29.2	AGCAATATGCA	84	2	TRUE	1.7
Zfp369	NM_178364	ACTTCTATGGA	68.2	GACAGTATGGC	63	1	FALSE	1.7
Ptgr2	NM_001252626	CACTTTATGCA	0	TGTAAGATGAA	18	1	FALSE	1.7
Ube2j2	NM_001039157	TCTTGGATGCA	1.4	AGAAAGATGAG	36	1	FALSE	1.7
Ube2j2	NM_021402	TCTTGGATGCA	1.4	AGAAAGATGAG	36	1	TRUE	1.7
Tle4	NM_011600	GCGTGGATGAT	83	AGCAAGATGTA	21	1	FALSE	1.7
Zfp945	NM_001110254	CCCTGGATGGT	55.8	AGAAGAATGAC	63	1	FALSE	1.7
Slc43a1	NM_001081349	GCGTGGATGCG	9	GCCACCATGGC	129	3	FALSE	1.7
Ei24	NM_007915	TGATGAATGGT	37	GGAGAGATGGC	54	1	FALSE	1.6
Ei24	NM_001199494	TGATGAATGGT	37	GGAGAGATGGC	54	1	TRUE	1.6
Lypla1	NM_008866	CGGTGGATGTG	56.8	AACAACATGTC	15	1	FALSE	1.6
Kctd18	NM_001159864	TTCTGAATGCT	0.2	GGAGCAATGGC	36	1	FALSE	1.6
Kctd18	NM_001159865	TTCTGAATGCT	0.2	GGAGCAATGGC	36	1	TRUE	1.6
Samhd1	NM_001139520	AACTGAATGGA	4	GTAGCCATGCA	93	1	FALSE	1.6
Samhd1	NM_018851	AACTGAATGGA	4	GTAGCCATGCA	93	1	TRUE	1.6
Slc25a28	NM_145156	AAGTGGATGGA	15	ACGCACATGGT	225	1	FALSE	1.6
2310003F16Rik	NM_026318	CAGCCTATGCG	80.2	ATCGAAATGGC	24	1	FALSE	1.6
Nrbf2	NM_001036293	GGGTTTATGGA	16	GAAGTGATGGA	9	1	FALSE	1.6
Fbxw7	NM_080428	AGCTGCATGCG	7.6	CTGAGCATGTC	111	1	FALSE	1.6
Zzz3	NM_001080755	GACCGTATGGT	15	CATAGTATGGC	21	1	FALSE	1.5
Zzz3	NM_198416	GACCGTATGGT	15	CATAGTATGGC	21	1	TRUE	1.5
Limk1	NM_010717	GAGTGCATGAG	19.6	GAACGTATGGG	42	1	FALSE	1.5
D1Bwg0212e	NM_028043	AGGTTGATGCC	22.8	GGCAGGATGAG	165	1	FALSE	1.5
Rnf168	NM_027355	TAGCATATGAA	8.6	ATGAAGATGGC	6	1	FALSE	1.5
Ank2	NM_001034168	GGTTTGATGGT	0	TTTGAGATGAC	123	1	FALSE	1.5
Fahd2a	NM_029629	GCTTTGATGCT	18	AGAAACATGAG	78	1	FALSE	1.5
Agps	NM_172666	CAGCGAATGGT	8.8	GAAGCCATGGC	78	1	FALSE	1.5
Fam65a	NM_001081241	CATTCCATGAT	2	TCCATGATGTC	3	1	FALSE	1.5
Rnf10	NM_016698	CCTTTGATGCC	2	TCCGACATGGA	42	1	FALSE	1.5
Klf6	NM_011803	GTTTGCATGAA	197.6	CCCGACATGGA	102	1	FALSE	1.4
Timeless	NM_001136082	TGGTGTATGGA	54.4	TTGTACATGAT	12	1	FALSE	1.4
Timeless	NM_001164080	TGGTGTATGGA	54.4	TTGTACATGAT	12	1	TRUE	1.4
Timeless	NM_001164081	TGGTGTATGGA	54.4	TTGTACATGAT	12	1	TRUE	1.4
Timeless	NM_011589	TGGTGTATGGA	54.4	TTGTACATGAT	12	1	TRUE	1.4
Ctnnd2	NM_008729	GGGTGCATGTT	0	GGAGCTATGCC	42	1	FALSE	1.4
Rnf6	NM_001256086	TCCTGAATGCT	0	CTCAGGATGGA	33	1	FALSE	1.4
3110001I22Rik	NM_025653	CCTTCCATGCT	2	GACAAGATGTG	60	1	FALSE	1.4
Tsr2	NM_001164578	AAACGGATGAT	127.2	CGGATGATGGC	3	1	FALSE	1.4
Tsr2	NM_175146	AAACGGATGAT	127.2	CGGATGATGGC	3	1	TRUE	1.4
Kctd10	NM_001159941	CTTTTCATGGA	0.8	GAAGAGATGTC	9	1	FALSE	1.4
Kctd10	NM_026145	CTTTTCATGGA	0.8	GAAGAGATGTC	9	1	TRUE	1.4
Xpo1	NM_001035226	TAATCTATGCC	97.8	GCAATTATGAC	12	1	FALSE	1.4
Xpo1	NM_134014	TAATCTATGCC	97.8	GCAATTATGAC	12	1	TRUE	1.4
Chd6	NM_173368	TAATTGATGAA	29	ATGAAAATGAA	6	1	FALSE	1.4
Elac2	NM_023479	GGGTGCATGTG	41.2	CGCACCATGTC	45	1	FALSE	1.3
Kctd11	NM_153143	GATTCCATGCT	1	GGGGCCATGTT	12	1	FALSE	1.3
Banp	NM_001110100	CTCTGGATGAT	103.6	TGGATGATGTC	3	1	FALSE	1.3
Banp	NM_016812	CTCTGGATGAT	103.6	TGGATGATGTC	3	1	TRUE	1.3
Gm10094	NM_001142441	TAGCTCATGCT	292	AGGAAGATGGC	57	1	FALSE	1.3
Sap18	NM_009119	TAGCTCATGCT	292	AGGAAGATGGC	57	1	FALSE	1.3
Phyhd1	NM_001252568	CAGCCTATGAA	0	TTCCCCATGGC	60	1	FALSE	1.3
Phyhd1	NM_172267	CAGCCTATGAA	0	TTCCCCATGGC	60	1	TRUE	1.3
Sgms1	NM_144792	TACTGAATGTT	5	AGGACCATGAA	18	2	FALSE	1.3
Sgms1	NM_001168526	TACTGAATGTT	5	AGGACCATGAA	18	2	TRUE	1.3
Gm1673	NM_001033458	GGGCGCATGCG	0	TCTGCCATGGC	96	1	FALSE	1.2
Zyg11b	NM_001033634	GGCTGCATGCC	17.6	GCAGCCATGGA	27	1	FALSE	1.2
Mecp2	NM_010788	GATTCCATGGT	1	GCTGGGATGTT	12	1	FALSE	1.2
Dexi	NM_021428	CCCTGCATGCC	2	CCCTCTATGTT	81	1	FALSE	1.2
Fam46b	NM_175307	GGGTGAATGAT	33.6	TGAATGATGCC	3	1	FALSE	1.2
Lrrc57	NM_001159609	GGTTTGATGAT	0	TTGATGATGTC	3	1	FALSE	1.2
Lrrc57	NM_001159610	GGTTTGATGAT	0	TTGATGATGTC	3	1	TRUE	1.2
Sytl1	NM_031393	CAGCTGATGCC	1	CTCCCCATGGC	57	1	FALSE	1.2
Hsbp1l1	NM_001136181	GTGTGGATGGA	4	CTCAGAATGGA	117	1	FALSE	1.2
Gtpbp2	NM_019581	CGGCGGATGGA	13.8	CCGGCCATGGG	60	1	FALSE	1.2
Aasdhppt	NM_026276	GGTCGTATGGT	206.8	CCATCCATGGA	39	1	FALSE	1.2
Tmtc3	NM_001033332	TGATCGATGCT	4.6	GGGAAGATGGC	15	1	FALSE	1.2
Tmtc3	NM_001110013	TGATCGATGCT	4.6	GGGAAGATGGC	15	1	TRUE	1.2
Zfp955b	NM_001142957	ACCTGGATGCA	6	CAGAAGATGGG	18	1	FALSE	1.2
Zfp955a	NM_029952	ACCTGGATGCA	0	CAGAAGATGGG	18	1	FALSE	1.2
Zfp697	NM_172863	TGCTGGATGGA	10.8	AGAGGCATGGA	57	1	FALSE	1.2
Ufsp2	NM_138668	TGCTCTATGGA	26	AAAGAAATGTT	66	1	FALSE	1.2
Etaa1	NM_026576	ATGTGAATGCA	2	ACGGGAATGAG	27	1	FALSE	1.2
Runx1t1	NM_001111026	CGGCGGATGGT	6	TCCACAATGCC	51	3	FALSE	1.2
Rabggtb	NM_001163479	TACTGCATGTC	10.4	CTGAGAATGAG	18	1	FALSE	1.2
Pknox2	NM_001029838	AATCCCATGAT	5.6	CCCATGATGCA	3	1	FALSE	1.1
Pknox2	NM_148950	AATCCCATGAT	5.6	CCCATGATGCA	3	1	TRUE	1.1
Bbs12	NM_001008502	TTATTCATGGA	5	ATGGAGATGGC	6	1	FALSE	1.1
Nab2	NM_001122895	CCGTCCATGCA	14.8	CCAGCCATGGC	99	1	FALSE	1.1
Nab2	NM_008668	CCGTCCATGCA	14.8	CCAGCCATGGC	99	1	TRUE	1.1
Tmem184a	NM_001161548	CAGTGAATGAC	1	ACAGAGATGAG	72	1	FALSE	1.1
Ltbp1	NM_206958	AAGTTCATGGA	0	AAGCTGATGTG	15	1	FALSE	1.1
Klf5	NM_009769	CCGTCCATGCC	153	CTGACCATGAG	21	1	FALSE	1.1
Nkrf	NM_029891	CACTTGATGGA	23	CTTCACATGGC	18	1	FALSE	1.1
Lrrfip1	NM_001111312	TGGCCGATGGA	41	ATGGACATGGG	6	2	FALSE	1.1
Spryd3	NM_001033277	CTATGGATGAG	17	GTTCTCATGAA	33	1	FALSE	1.1
Nfs1	NM_010911	CCGCGGATGGT	39.8	GGGAACATGCT	24	1	FALSE	1.1
Prph	NM_001163588	CGCTGAATGCC	4	GCCAGCATGAG	18	1	FALSE	1.1
Prph	NM_001163589	CGCTGAATGCC	4	GCCAGCATGAG	18	1	TRUE	1.1
Prph	NM_013639	CGCTGAATGCC	4	GCCAGCATGAG	18	1	TRUE	1.1
Doc2a	NM_010069	TGCTGCATGAG	2	GATCGCATGAC	24	1	FALSE	1.1
Csnk1g2	NM_001159591	AAACTTATGGA	5	AGGAGAATGTC	51	1	FALSE	1.1
Csnk1g2	NM_134002	AAACTTATGGA	5	AGGAGAATGTC	51	1	TRUE	1.1
Rab12	NM_024448	GCGTGCATGGA	23.8	AGCCTGATGGA	171	1	FALSE	1.1
Unc93b1	NM_001161428	TCTTTGATGAA	0	CTGGTCATGGA	63	1	FALSE	1.1
Unc93b1	NM_019449	TCTTTGATGAA	0	CTGGTCATGGA	63	1	TRUE	1.1
Trp53bp2	NM_173378	GCTTCCATGCG	3.4	TCCAAAATGAT	18	1	FALSE	1.1
2700081O15Rik	NM_175381	CAGCGCATGGA	14	TACCTGATGGA	342	1	FALSE	1.1
Miip	NM_001025365	GCCCGCATGCC	10	CCCAATATGGC	9	1	FALSE	1.1
Ddx24	NM_001159502	TGGCTCATGCT	0	GCAACCATGAA	138	1	FALSE	1.1
Fndc4	NM_022424	AAGCGAATGCC	9	GAAACCATGGC	36	1	FALSE	1.1
Slc23a2	NM_018824	TCCTTGATGAT	41.6	TTGATGATGGG	3	1	FALSE	1.1
Mbd2	NM_010773	GGCTGGATGCG	4	AAGAGGATGGA	456	1	FALSE	1
Sdf4	NM_011341	AGTCCCATGGT	10.8	GTGGCAATGAC	18	1	FALSE	1
Cpne8	NM_001033851	GCTTGGATGTG	16	CTCGAGATGGA	39	1	FALSE	1
Cpne8	NM_025815	GCTTGGATGTG	16	CTCGAGATGGA	39	1	TRUE	1
Uck1	NM_011675	GAATGTATGTC	51.8	CCGGATATGGC	18	1	FALSE	1
Tcea1	NM_001159751	GTGTGGATGTG	0	ATTCCCATGAC	138	2	FALSE	1
Srsf11	NM_026989	AAATTAATGAT	0	GTTCTCATGCA	135	3	FALSE	1
Pqbp1	NM_001252529	CGTCGGATGCG	1	CCCACTATGCC	93	1	FALSE	1
Odf2l	NM_001162538	GAGTTGATGGA	83.8	ATGGAGATGCC	6	1	FALSE	1
Odf2l	NM_001162539	GAGTTGATGGA	83.8	ATGGAGATGCC	6	1	TRUE	1
Odf2l	NM_025714	GAGTTGATGGA	83.8	ATGGAGATGCC	6	1	TRUE	1
Rnf185	NM_145355	TGCTGTATGTG	0	CCTCACATGTT	24	1	FALSE	1
Dlc1	NM_001194941	GGGTGGATGGG	0	CACGTGATGGC	24	2	FALSE	1
Igtp	NM_018738	CGTCCCATGGA	0	ATAAACATGGC	60	1	FALSE	1
Taf2	NM_001081288	CTCTTCATGCC	11	TCCAGGATGAA	30	1	FALSE	1
Zfp219	NM_027248	GGGTCCATGGA	22.6	CCTGGGATGGG	135	2	FALSE	1
Zfp219	NM_001253694	GGGTCCATGGA	22.6	CCTGGGATGGG	135	2	TRUE	1
Zfp219	NM_001253695	GGGTCCATGGA	22.6	CCTGGGATGGG	135	2	TRUE	1
Nlk	NM_008702	TTTTGAATGTC	4	GCAAAAATGAT	33	1	FALSE	0.99
Gpank1	NM_032460	ACCTGAATGGT	0	ACAGGCATGTC	69	1	FALSE	0.99
Gm7325	NM_001177470	GCTTTCATGCC	41.4	CCTGCCATGCC	72	2	FALSE	0.99
Lins	NM_001191001	TCTCTTATGAG	0	ATCAAAATGGA	24	1	FALSE	0.98
Lins	NM_152815	TCTCTTATGAG	0	ATCAAAATGGA	24	1	TRUE	0.98
Ebf1	NM_007897	GTTTTCATGTT	0	AGCAGTATGAA	42	1	FALSE	0.98
Ppp4r4	NM_028980	CGGTCCATGCA	0	GTCGCGATGGA	33	1	FALSE	0.98
Acyp2	NM_029344	CAGCTAATGCT	54	GCCGCCATGAC	27	1	FALSE	0.98
Prpsap2	NM_001164242	GTTTTGATGTT	8	ACCAAGATGAA	36	2	FALSE	0.98
Prpsap2	NM_144806	GTTTTGATGTT	8	ACCAAGATGAA	36	2	TRUE	0.98
Nt5c2	NM_001164363	AAGCTCATGGT	183.6	AATAAGATGAC	78	2	FALSE	0.98
Ccdc89	NM_027298	GCGTCTATGCC	5	CTTAGGATGGA	27	1	FALSE	0.98
Gpsm2	NM_029522	GACTGGATGGA	12	ATAAGCATGAG	21	1	FALSE	0.97
Npepps	NM_008942	CGGTGAATGTG	72	GCCGCGATGCC	135	1	FALSE	0.97
Ppm1l	NM_178726	TAATAAATGAT	0	GATACAATGAC	15	1	FALSE	0.96
N6amt2	NM_026526	CTGCGCATGCG	0	TGTGAAATGAG	30	1	FALSE	0.96
Cml1	NM_023160	TCCTGGATGCC	0	TCTCCCATGGT	30	1	FALSE	0.96
Nfyb	NM_010914	TATTTCATGAC	3	ATGACAATGGA	6	1	FALSE	0.96
Rnf146	NM_001110196	AAGCCAATGGA	0	ATGGAGATGGC	6	1	FALSE	0.95
Rnf146	NM_001110197	AAGCCAATGGA	0	ATGGAGATGGC	6	1	TRUE	0.95
Rnf146	NM_001110198	AAGCCAATGGA	0	ATGGAGATGGC	6	1	TRUE	0.95
Rnf146	NM_026518	AAGCCAATGGA	0	ATGGAGATGGC	6	1	TRUE	0.95
Sgk3	NM_001037759	CATTAAATGCA	0	TGTATCATGGA	18	1	FALSE	0.95
Sgk3	NM_133220	CATTAAATGCA	0	TGTATCATGGA	18	1	TRUE	0.95
Sgk3	NM_177547	CATTAAATGCA	0	TGTATCATGGA	18	1	TRUE	0.95
Epb4	NM_001252665	TGCCGCATGGA	46	GCCAAGATGGA	24	5	FALSE	0.95
Epb4	NM_001252666	TGCCGCATGGA	46	GCCAAGATGGA	24	5	TRUE	0.95
Epb4	NM_013514	TGCCGCATGGA	46	GCCAAGATGGA	99	5	FALSE	0.95
Epb4	NM_001252662	TGCCGCATGGA	46	GCCAAGATGGA	99	5	TRUE	0.95
Epb4	NM_001252663	TGCCGCATGGA	46	GCCAAGATGGA	99	5	TRUE	0.95
Psap	NM_001146124	CCGTGCATGGG	0	CTCGTGATGCC	27	1	FALSE	0.94
Rex2	NM_001177767	ACTTGAATGTT	22	AAAAGAATGAG	45	1	FALSE	0.93
Gm13242	NM_001103158	ACTTGAATGTT	18	AAAAGAATGAG	45	1	FALSE	0.93
Zfp600	NM_001177545	ACTTGAATGTT	24	AAAAGAATGAG	45	1	FALSE	0.93
Zfp600	NM_001177546	ACTTGAATGTT	24	AAAAGAATGAG	45	1	TRUE	0.93
2610305D13Rik	NM_145078	ACTTGAATGTT	3	AAAAGAATGAG	45	1	FALSE	0.93
Txndc16	NM_172597	CAGCTCATGAT	1	CTCATGATGTC	3	1	FALSE	0.93
Akap10	NM_019921	TGCTGAATGAG	32	CCCGCCATGTC	66	1	FALSE	0.93
Ezh1	NM_007970	CATTCCATGAG	4	AGGAAAATGGA	9	1	FALSE	0.92
Zfp51	NM_009558	ATGTAGATGGA	20.6	AAAGAAATGGC	90	1	FALSE	0.92
Lats1	NM_010690	GCTTTCATGAA	9	AGACAGATGAG	36	1	FALSE	0.92
Ubap2l	NM_001165983	CTGTAAATGAT	377	TAAATGATGAC	3	1	FALSE	0.91
Ubap2l	NM_001165984	CTGTAAATGAT	377	TAAATGATGAC	3	1	TRUE	0.91
Ubap2l	NM_001165985	CTGTAAATGAT	377	TAAATGATGAC	3	1	TRUE	0.91
Ubap2l	NM_001165986	CTGTAAATGAT	377	TAAATGATGAC	3	1	TRUE	0.91
Ubap2l	NM_001165987	CTGTAAATGAT	377	TAAATGATGAC	3	1	TRUE	0.91
Ubap2l	NM_001165988	CTGTAAATGAT	377	TAAATGATGAC	3	1	TRUE	0.91
Ubap2l	NM_028475	CTGTAAATGAT	377	TAAATGATGAC	3	1	TRUE	0.91
Ubap2l	NM_153489	CTGTAAATGAT	377	TAAATGATGAC	3	1	TRUE	0.91
Acin1	NM_019567	CCCTGCATGTC	20.6	AAAATAATGAT	159	2	FALSE	0.91
Arhgef3	NM_027871	GGGTGGATGAG	0	CGCCCCATGGT	18	1	FALSE	0.91
Ppme1	NM_028292	CCTTTGATGTC	96.8	AAAAGCATGCA	21	1	FALSE	0.91
Igfbp7	NM_001159518	CACCTTATGAT	38.8	CTTATGATGGA	3	1	FALSE	0.91
Igfbp7	NM_008048	CACCTTATGAT	38.8	CTTATGATGGA	3	1	TRUE	0.91
Cdc42ep1	NM_027219	AAGCTGATGCC	36	CCCACCATGAG	36	1	FALSE	0.91
Zkscan1	NM_029869	GCCTGAATGAT	14	TGAATGATGAC	3	1	FALSE	0.9
Zkscan1	NM_133906	GCCTGAATGAT	14	TGAATGATGAC	3	1	TRUE	0.9
Tmem168	NM_028990	GATTACATGTG	2.2	CTAGCAATGAC	48	1	FALSE	0.9
Cactin	NM_027381	GCGCGCATGCG	0	CGCCAAATGGG	21	1	FALSE	0.9
Hnrnpf	NM_001166432	GTGTCCATGAT	967.2	TCCATGATGCT	3	1	FALSE	0.89
Hnrnpf	NM_001166430	GTGTCCATGAT	967.2	TCCATGATGCT	3	1	TRUE	0.89
Hnrnpf	NM_001166431	GTGTCCATGAT	967.2	TCCATGATGCT	3	1	TRUE	0.89
Hnrnpf	NM_001166427	GTGTCCATGAT	967.2	TCCATGATGCT	3	1	TRUE	0.89
Hnrnpf	NM_001166428	GTGTCCATGAT	967.2	TCCATGATGCT	3	1	TRUE	0.89
Hnrnpf	NM_001166429	GTGTCCATGAT	967.2	TCCATGATGCT	3	1	TRUE	0.89
Hnrnpf	NM_133834	GTGTCCATGAT	967.2	TCCATGATGCT	3	1	TRUE	0.89
Fam92a	NM_026558	TGCCCCATGCC	1.8	GGCAAGATGTT	207	1	FALSE	0.89
Usp12	NM_011669	GGGCGGATGGA	58.6	ATCCTAATGAC	12	1	FALSE	0.89
Deaf1	NM_016874	GTCCGTATGGA	34.4	GCGGTGATGGC	204	1	FALSE	0.88
Gga1	NM_145929	TGGCGGATGGA	96.4	CCCGCGATGGA	12	1	FALSE	0.88
Aimp1	NM_007926	CGCTTCATGTT	3	GGAAAGATGGC	27	1	FALSE	0.87
Iffo2	NM_183148	AAACGCATGAA	12.2	CAGACCATGGT	15	2	FALSE	0.87
Bdh2	NM_001172055	GGGTCTATGTC	21	TCCACTATGGG	30	1	FALSE	0.87
Tnfsf13	NM_001159505	TAGCTCATGCC	1	GGCCACATGGG	24	1	FALSE	0.87
Tnfsf13	NM_023517	TAGCTCATGCC	1	GGCCACATGGG	24	1	TRUE	0.87
Rhobtb2	NM_153514	CAATTAATGGA	2.8	TCTGACATGGA	12	1	FALSE	0.86
Parvb	NM_133167	TCGCTTATGTC	30.4	CCCAAGATGAA	45	1	FALSE	0.86
Hic2	NM_178922	GCTCACATGGT	5	AGGGACATGGG	54	1	FALSE	0.86
Dmrt1	NM_015826	AGCTCCATGCC	83.8	GGGGCGATGGC	111	1	FALSE	0.85
Pias3	NM_146135	CGGCACATGGT	9.2	ATGGTGATGAG	6	2	FALSE	0.84
Cnnm2	NM_001102471	CACCCTATGAT	8	GTAAAGATGGC	36	1	FALSE	0.84
Cnnm2	NM_033569	CACCCTATGAT	8	GTAAAGATGGC	36	1	TRUE	0.84
Nt5c3	NM_026004	CTGTCAATGGA	16	ATCGAAATGAT	135	2	FALSE	0.83
Grhpr	NM_080289	GGTCTTATGAA	68.2	CGACTCATGAA	18	1	FALSE	0.83
Dnajc6	NM_001164584	CTGTGAATGAC	1	AACAGAATGAA	75	1	FALSE	0.82
Hdac7	NM_001204277	CCCTGGATGCA	3	CAACCCATGGA	66	2	FALSE	0.82
Hdac7	NM_019572	CCCTGGATGCA	3	CAACCCATGGA	66	2	TRUE	0.82
Tmem205	NM_001253870	CAACGAATGGA	47.2	TGGGGCATGCA	72	2	FALSE	0.81
Zfp101	NM_009542	CCCCGCATGCG	12	CTGGAAATGGA	18	1	FALSE	0.81
Sumf2	NM_026445	AGACGCATGCG	3	CCCAGCATGGG	27	1	FALSE	0.81
Abhd14a	NM_001110271	GGTTCTATGGT	0	AAATTCATGAG	18	1	FALSE	0.8
Abhd14a	NM_001110272	GGTTCTATGGT	0	AAATTCATGAG	18	1	TRUE	0.8
Abhd14a	NM_145919	GGTTCTATGGT	0	AAATTCATGAG	18	1	TRUE	0.8
Prkcz	NM_001039079	AGGCATATGGA	0	TCTGTCATGCC	12	2	FALSE	0.8
Thg1l	NM_001080969	TGGCGAATGTG	194	GTGGCCATGGC	87	1	FALSE	0.8
Nmnat1	NM_133435	CTCCCCATGGA	13.8	ACCAACATGCA	66	1	FALSE	0.8
Fndc3b	NM_173182	CCATGAATGTA	18	GTCACCATGAT	12	1	FALSE	0.8
Numbl	NM_010950	CCCTGGATGTC	18	GGCACCATGAA	123	1	FALSE	0.8
Polr2k	NM_001039368	CGGCTGATGAT	52.2	CTAACAATGGA	123	1	FALSE	0.79
Mettl1	NM_010792	CGTGGCATGAT	125.6	GGCATGATGGC	3	1	FALSE	0.79
Angel2	NM_001199020	TACTCCATGTT	11.4	CACGTCATGAC	270	2	FALSE	0.79
Vcl	NM_009502	GCCGCGATGCC	257.8	GTGATTATGCA	75	1	FALSE	0.79
Gpha2	NM_130453	TTGCAGATGCC	1	ATGCCCATGGC	6	1	FALSE	0.79
Klf4	NM_010637	ACATTAATGAG	6.2	TCTGACATGGC	27	1	FALSE	0.78
Coro2b	NM_175484	TTCTGTATGAC	0	ACAAAGATGTC	15	1	FALSE	0.78
Cacnb1	NM_001159319	CTCTCCATGGT	0	AGCGGCATGTC	18	1	FALSE	0.78
Cacnb1	NM_031173	CTCTCCATGGT	0	AGCGGCATGTC	18	1	TRUE	0.78
Syp	NM_009305	TTGCTGATGCT	10	GCAGACATGGA	18	1	FALSE	0.78
Lig1	NM_001083188	CAACTGATGAG	137.8	GCCAACATGCA	48	1	FALSE	0.77
Lig1	NM_001199310	CAACTGATGAG	137.8	GCCAACATGCA	48	1	TRUE	0.77
Lig1	NM_010715	CAACTGATGAG	137.8	GCCAACATGCA	48	1	TRUE	0.77
Gcdh	NM_001044744	CAGGTTATGGT	18	CCTGCAATGCT	12	1	FALSE	0.77
Gcdh	NM_008097	CAGGTTATGGT	18	CCTGCAATGCT	12	1	TRUE	0.77
Zbtb25	NM_001172104	GCCGCCATGGA	12.6	CTGAACATGCA	45	1	FALSE	0.77
Zbtb25	NM_028356	GCCGCCATGGA	12.6	CTGAACATGCA	45	1	TRUE	0.77
Shf	NM_001013829	GGCTACATGGA	1	CAAAAGATGAT	24	1	FALSE	0.76
Nrf1	NM_001164229	ATCTTCATGGA	65.6	GAACACATGGC	33	1	FALSE	0.76
Nrf1	NM_001164226	ATCTTCATGGA	65.6	GAACACATGGC	33	1	TRUE	0.76
Nrf1	NM_001164227	ATCTTCATGGA	65.6	GAACACATGGC	33	1	TRUE	0.76
Nrf1	NM_001164228	ATCTTCATGGA	65.6	GAACACATGGC	33	1	TRUE	0.76
Nrf1	NM_001164230	ATCTTCATGGA	65.6	GAACACATGGC	33	1	TRUE	0.76
Nrf1	NM_010938	ATCTTCATGGA	65.6	GAACACATGGC	33	1	TRUE	0.76
Fbrsl1	NM_001142642	GCCGCCATGGA	13.4	AAGGATATGGC	294	2	FALSE	0.76
Rgs20	NM_021374	GGACGCATGCG	13	ACGGAAATGCG	93	2	FALSE	0.75
Gm9897	NM_001042670	TACCTGATGAT	29	ATGATTATGGC	6	1	FALSE	0.75
Usf2	NM_011680	CCCCCCATGGA	20.6	ATGGACATGCT	6	1	FALSE	0.75
Msra	NM_001253712	CCGCCCATGCT	12	CGGAGGATGGG	60	2	FALSE	0.75
Msra	NM_001253714	CCGCCCATGCT	12	CGGAGGATGGG	60	2	TRUE	0.75
Msra	NM_001253715	CCGCCCATGCT	12	CGGAGGATGGG	60	2	TRUE	0.75
Ltbp3	NM_008520	CCCCGGATGCC	0	CCTGCGATGCG	42	1	FALSE	0.75
Ranbp10	NM_145824	CCTGGGATGCT	0	TCCAAGATGGC	84	1	FALSE	0.75
Pdha1	NM_008810	CGCTCCATGAG	887.4	AGGAAGATGCT	9	1	FALSE	0.74
Samd8	NM_026283	GGAGCGATGCC	29.2	AAAGAAATGGC	189	1	FALSE	0.74
Cpne5	NM_153166	TGGGCGATGGA	0	GAGGACATGGC	18	1	FALSE	0.74
Ptrh2	NM_175004	GGATTAATGAT	7.6	TTAATGATGCT	3	2	FALSE	0.74
Pcmt1	NM_008786	CGGGGGATGCC	0	TTCGCGATGGC	174	1	FALSE	0.74
Spp1	NM_001204201	TGGCCCATGAG	17.4	ACGACCATGAG	48	1	FALSE	0.74
Spp1	NM_001204202	TGGCCCATGAG	17.4	ACGACCATGAG	48	1	TRUE	0.74
Nif3l1	NM_022988	TTCCGTATGCT	62.6	TCCTTCATGGA	78	1	FALSE	0.73
Tmem60	NM_177601	GTTTAAATGAG	18	ATGAGAATGTC	6	1	FALSE	0.73
Utp14b	NM_001001981	AAATAGATGAA	82.4	CCAAAGATGAG	12	2	FALSE	0.73
Rhot1	NM_001163354	CGCTCCATGCG	45.2	TCCGACATGAA	39	1	FALSE	0.73
Rhot1	NM_001163355	CGCTCCATGCG	45.2	TCCGACATGAA	39	1	TRUE	0.73
Rhot1	NM_021536	CGCTCCATGCG	45.2	TCCGACATGAA	39	1	TRUE	0.73
Cxx1c	NM_028375	GCCGCCATGGA	3.2	TTGATTATGGC	24	1	FALSE	0.73
Pnpla6	NM_015801	CAATCGATGGA	0	ACCGGAATGGT	24	2	FALSE	0.72
Slc25a37	NM_026331	CCGCGGATGGA	6.6	CGGAGGATGGA	48	1	FALSE	0.72
AI480653	NM_198626	CGGCGCATGGG	8.8	CGGGCCATGGC	39	1	FALSE	0.72
Gemin4	NM_177367	GCCGCCATGGA	0	GAGGAGATGAC	33	1	FALSE	0.72
Cobl	NM_172496	GGCTCCATGGA	5.6	AGGAAGATGAA	48	1	FALSE	0.72
Rps6kb1	NM_001114334	GGGCCCATGAG	9.8	GAGGACATGGC	69	1	FALSE	0.71
Rps6kb1	NM_028259	GGGCCCATGAG	9.8	GAGGACATGGC	69	1	TRUE	0.71
Cdc25a	NM_007658	GGCGCCATGGA	32.2	GGGAAGATGCT	84	1	FALSE	0.71
A130010J15Rik	NM_001160360	GATCTTATGTC	1	CTGGGCATGGG	54	1	FALSE	0.71
A130010J15Rik	NM_001160359	GATCTTATGTC	1	CTGGGCATGGG	54	1	TRUE	0.71
A130010J15Rik	NM_181048	GATCTTATGTC	1	CTGGGCATGGG	54	1	TRUE	0.71
Creb3l2	NM_178661	ACCGCCATGGA	15.8	GCCCTCATGTA	90	1	FALSE	0.71
Zfp71	NM_145622	CCTGACATGGA	0	GAGGAAATGCT	9	1	FALSE	0.71
Drap1	NM_024176	CCCGAGATGCC	202.6	AAGATCATGCA	60	1	FALSE	0.71
B230312A22Rik	NM_172691	GGCTTCATGCG	0	CTGCTCATGGG	99	2	FALSE	0.71
Gramd1b	NM_172768	ACCCCGATGCC	0	GCCAACATGAT	15	1	FALSE	0.7
Gm4302	NM_001166634	AATTCCATGAC	2	ACTACCATGGC	9	1	FALSE	0.7
Gm4312	NM_001166636	AATTCCATGAC	0	ACTACCATGGC	9	1	FALSE	0.7
Gm4301	NM_001166637	AATTCCATGAC	0	ACTACCATGGC	9	1	FALSE	0.7
Gm4303	NM_001166638	AATTCCATGAC	2	ACTACCATGGC	9	1	FALSE	0.7
Gm4305	NM_001166639	AATTCCATGAC	0.8	ACTACCATGGC	9	1	FALSE	0.7
Gm4307	NM_001166641	AATTCCATGAC	0.8	ACTACCATGGC	9	1	FALSE	0.7
Gm4340	NM_001177535	AATTCCATGAC	16	ACTACCATGGC	9	1	FALSE	0.7
LOC100861901	NM_001270642	AATTCCATGAC	13	ACTACCATGGC	9	1	FALSE	0.7
LOC637578	NM_001270644	AATTCCATGAC	13	ACTACCATGGC	9	1	FALSE	0.7
LOC100861880	NM_001270898	AATTCCATGAC	13	ACTACCATGGC	9	1	FALSE	0.7
Gm6763	NM_001270899	AATTCCATGAC	16	ACTACCATGGC	9	1	FALSE	0.7
Gm8764	NM_001270900	AATTCCATGAC	16	ACTACCATGGC	9	1	FALSE	0.7
LOC100861891	NM_001270901	AATTCCATGAC	16	ACTACCATGGC	9	1	FALSE	0.7
Exosc6	NM_028274	GCCGCCATGCC	51.8	GTGGAGATGTA	528	1	FALSE	0.7
Klf12	NM_010636	GGATGAATGAA	3	ATCCATATGAA	12	1	FALSE	0.7
Ccdc9	NM_172297	CAGCCAATGAT	15	CCAATGATGGC	3	1	FALSE	0.7
Ccdc9	NM_001136471	CAGCCAATGAT	15	CCAATGATGGC	3	1	TRUE	0.7
Tbc1d25	NM_172478	GCTCAGATGCG	0	GGCGGGATGGC	162	2	FALSE	0.7
Pus1	NM_001025561	CAGCGCATGGG	18	CCGCCTATGGC	90	1	FALSE	0.7
Pus1	NM_019700	CAGCGCATGGG	18	CCGCCTATGGC	90	1	TRUE	0.7
1700021K19Rik	NM_001200038	GTCCGGATGCG	8	GCGGGAATGGA	21	1	FALSE	0.69
1700021K19Rik	NM_172615	GTCCGGATGCG	8	GCGGGAATGGA	21	1	TRUE	0.69
Ttc4	NM_001172073	CTATTTATGAA	0	CAGTCGATGAT	63	2	FALSE	0.69
Fam108c	NM_133722	GCCCCGATGCC	18	CCCAGGATGAA	21	1	FALSE	0.69
Arl5b	NM_029466	GGGCTCATGAT	54.6	CTCATGATGGG	3	1	FALSE	0.69
Phactr4	NM_001161797	AGTGGCATGGA	25	CCAGGCATGGG	48	1	FALSE	0.69
Phactr4	NM_175306	AGTGGCATGGA	25	CCAGGCATGGG	48	1	TRUE	0.69
Zfp532	NM_207255	AAATTCATGAC	35.8	ATGACCATGGG	6	1	FALSE	0.69
Ccdc15	NM_001081429	CCGCCTATGCT	0	AAGTCAATGCC	39	1	FALSE	0.69
Romo1	NM_025946	CCGCAGATGCC	73.6	GTGAAGATGGG	60	2	FALSE	0.69
Romo1	NM_001164217	CCGCAGATGCC	73.6	GTGAAGATGGG	60	2	TRUE	0.69
Rraga	NM_178376	CAGGTGATGCC	99.6	ACAGCCATGAA	15	1	FALSE	0.69
Osbpl10	NM_148958	TACCACATGGA	0	ATGGAGATGAG	6	1	FALSE	0.69
Cenpq	NM_031863	GTTTAGATGAA	22	ATGAAAATGTC	6	1	FALSE	0.68
Zmym2	NM_029498	TTTGGCATGGA	18	ACAGCCATGGC	69	1	FALSE	0.68
Zfp7	NM_145916	GATCTCATGGA	1	GAGGTGATGCT	96	1	FALSE	0.68
Uba1	NM_001136085	GCATTGATGTC	7.6	AACGGAATGGC	120	2	FALSE	0.68
Phf19	NM_028716	AAGCTAATGGA	0	GACTTGATGTC	102	1	FALSE	0.68
Pde12	NM_178668	AGGTTCATGTG	34.2	CGCGCCATGGA	99	1	FALSE	0.68
Sh3bp5	NM_011894	GCCCGCATGGA	14	GAGAGGATGGA	96	1	FALSE	0.68
Jun	NM_010591	CGTTCTATGAC	24.4	GCAAAGATGGA	12	1	FALSE	0.67
1700066M21Rik	NM_028546	GAGCCCATGCT	10.4	CGAGCCATGAA	102	1	FALSE	0.67
Chuk	NM_001162410	CGCCCCATGGA	32.4	TGGGAGATGCG	48	1	FALSE	0.67
Chuk	NM_007700	CGCCCCATGGA	32.4	TGGGAGATGCG	48	1	TRUE	0.67
Cdc37l1	NM_025950	TGGGACATGGA	104.4	GCCCAGATGTA	132	1	FALSE	0.67
Hif3a	NM_016868	GGCCACATGGA	0	TCCATCATGCG	162	2	FALSE	0.67
Pif1	NM_172453	TGACTTATGCG	4	TTGGAGATGCC	39	1	FALSE	0.67
R3hdm1	NM_181750	TTGCTAATGAG	2	ATGAGGATGTC	6	1	FALSE	0.66
Tpi1	NM_009415	AGGCAGATGGA	0	CTAACCATGGC	39	1	FALSE	0.66
Polr1d	NM_009087	CCCGCGATGGA	163.4	ACCTCAATGGC	51	2	FALSE	0.66
Comt	NM_001111062	CCATAAATGCT	0	CTGCTCATGGG	129	3	FALSE	0.66
Kifc3	NM_010631	CGGGCCATGGT	4	CCCGGGATGGC	93	1	FALSE	0.66
Rnf122	NM_175136	TCATTGATGCA	13	TGCTCAATGCC	72	1	FALSE	0.66
Sh3glb2	NM_139302	CGCGCCATGGA	53.6	TTCAACATGAA	12	1	FALSE	0.66
Ccnd1	NM_007631	CGCGCCATGGA	232.6	CGAGCCATGCT	90	1	FALSE	0.66
Zfp472	NM_153063	GCCTGGATGCA	0	CAGGAAATGGA	18	1	FALSE	0.66
Plekhg1	NM_001033253	AAAACTATGGA	11	AGCAGAATGAC	93	1	FALSE	0.66
Plekhg1	NM_001159942	AAAACTATGGA	11	AGCAGAATGAC	93	1	TRUE	0.66
Tpst2	NM_009419	CCGTCCATGAG	5.4	CTGGGCATGCG	42	1	FALSE	0.65
Fam178b	NM_027957	GCCCGGATGCT	0	AGCCTCATGAG	78	2	FALSE	0.65
Phf12	NM_174852	GGATGAATGTG	17.6	GAGAAAATGGA	12	1	FALSE	0.65
Ralgds	NM_001145835	TCGTCCATGGT	6	CAGCGCATGTG	12	2	FALSE	0.65
Ralgds	NM_001145836	TCGTCCATGGT	6	CAGCGCATGTG	12	2	TRUE	0.65
Idh1	NM_001111320	GTAAAAATGTC	88.8	GTGGAGATGCA	36	1	FALSE	0.65
Idh1	NM_010497	GTAAAAATGTC	88.8	GTGGAGATGCA	36	1	TRUE	0.65
Ttc27	NM_152817	GCAGCGATGCC	181	CCGGGAATGAT	9	1	FALSE	0.65
Zfp763	NM_028543	ACCTGGATGCA	5	ATGCATATGAA	6	1	FALSE	0.65
Prss50	NM_146227	GGCGCAATGGA	19	CAGACCATGGC	381	1	FALSE	0.65
Wnt3	NM_009521	CTTCTAATGGA	2.4	GAGATCATGCC	195	1	FALSE	0.65
Zfp507	NM_177739	TTGGATATGGA	0	ATTGCCATGTT	24	1	FALSE	0.65
Lipe	NM_001039507	CACAGCATGGA	0	CGCACGATGAC	15	2	FALSE	0.65
Kpna6	NM_008468	GCCGCGATGGA	1	GAGACCATGGC	9	1	FALSE	0.65
Brap	NM_028227	TGTCCTATGAG	24.8	GGAGAGATGTC	90	1	FALSE	0.64
Flywch2	NM_029798	CCTGGGATGCC	34	GAGAGCATGAA	39	1	FALSE	0.64
Ercc4	NM_015769	GCGCCCATGGA	20.2	CGGAGTATGGC	33	1	FALSE	0.64
Msi1	NM_008629	CTCCCGATGGA	25	TGCAAGATGTT	63	1	FALSE	0.64
Bloc1s3	NM_177692	CGTGCCATGGA	13.4	CCTGCCATGGC	282	1	FALSE	0.64
Etv4	NM_008815	GGCCGGATGGA	22.4	CGGAGGATGAA	12	1	FALSE	0.64
Polr2e	NM_025554	GACAGCATGGA	1201.4	ACGATCATGCA	51	1	FALSE	0.64
Cnot2	NM_001037847	AAATTCATGCG	1.2	GACTCTATGGT	30	1	FALSE	0.64
Orc3	NM_001159563	GTGCGCATGCA	0	CGGACTATGGC	21	1	FALSE	0.64
Orc3	NM_015824	GTGCGCATGCA	0	CGGACTATGGC	21	1	TRUE	0.64
Slc5a5	NM_053248	GTCTCCATGGA	11.4	GCGACCATGCT	66	1	FALSE	0.64
Slc17a9	NM_183161	GTGCCCATGCC	11.8	AGCCTGATGCA	24	1	FALSE	0.64
Sirt5	NM_178848	AACCTGATGCG	7	CTCACCATGGC	96	1	FALSE	0.63
Nit1	NM_012049	GTCTTCATGCT	1.2	AGAACCATGTC	99	1	FALSE	0.63
Gm6792	NM_001177417	GTCGCAATGGA	0	ATCAAAATGCT	18	2	FALSE	0.63
Jakmip1	NM_178394	GGAAACATGTC	0	GTGCAGATGGC	60	1	FALSE	0.63
Dusp14	NM_019819	ATCTTCATGAG	26.2	ACTCTCATGGC	39	1	FALSE	0.63
Slc35f2	NM_028060	GACCCCATGGA	132.6	GGCCAGATGCT	141	1	FALSE	0.63
Nap1l1	NM_001146707	AAATAAATGTT	0	TACAAGATGGC	81	1	FALSE	0.63
Ddx55	NM_001190795	CGCGCCATGGA	47.6	CCGCACATGAC	93	1	FALSE	0.63
Ddx55	NM_026409	CGCGCCATGGA	47.6	CCGCACATGAC	93	1	TRUE	0.63
Gm6531	NM_001037922	AATCAAATGCC	0	GCAATCATGTC	51	1	FALSE	0.63
Nln	NM_029447	CTGCCCATGAT	20.8	CTCAGAATGAC	69	1	FALSE	0.63
Mrps6	NM_080456	TGGGCGATGCC	206.2	AAAGCCATGCG	36	1	FALSE	0.63
Lmf1	NM_029624	GTGCTCATGCG	0	CTAGTAATGGC	21	1	FALSE	0.62
Mark2	NM_001080388	GGCGCCATGTC	23.8	TCCAACATGCT	99	2	FALSE	0.62
Mark2	NM_001080389	GGCGCCATGTC	23.8	TCCAACATGCT	99	2	TRUE	0.62
Mark2	NM_007928	GGCGCCATGTC	23.8	TCCAACATGCT	99	2	TRUE	0.62
Slc35f5	NM_028787	CCGCTCATGGT	1	CTGCAAATGGT	138	1	FALSE	0.62
Atpaf1	NM_181040	CGGGAGATGGA	7	GCGGCCATGGC	72	1	FALSE	0.62
Zfp748	NM_001035231	GCTGACATGGA	0	GAGGAAATGCT	9	1	FALSE	0.62
Zfp748	NM_183145	GCTGACATGGA	0	GAGGAAATGCT	9	1	TRUE	0.62
Fuca2	NM_025799	GCGCGCATGCG	1	TTCCTGATGCT	18	1	FALSE	0.62
Acsl3	NM_001033606	ACACTTATGAA	35.8	TCAACCATGAA	33	2	FALSE	0.62
Acsl3	NM_028817	ACACTTATGAA	35.8	TCAACCATGAA	33	2	TRUE	0.62
Atg9b	NM_001002897	GGCCTGATGGT	1	CTCCCTATGGC	87	1	FALSE	0.62
Repin1	NM_001079905	GAACCGATGCT	16.8	ACGGCCATGGG	33	2	FALSE	0.62
Repin1	NM_175099	GAACCGATGCT	16.8	ACGGCCATGGG	33	2	TRUE	0.62
Wdr37	NM_001039388	GAAGTAATGCC	37.4	AGAGAAATGTT	123	1	FALSE	0.62
Wdr37	NM_001039389	GAAGTAATGCC	37.4	AGAGAAATGTT	123	1	TRUE	0.62
Wdr37	NM_172445	GAAGTAATGCC	37.4	AGAGAAATGTT	123	1	TRUE	0.62
Nkx6	NM_183248	GCGCCCATGGA	4	CACAACATGGC	63	3	FALSE	0.62
2310030G06Rik	NM_025865	CTCTTTATGTC	0	ACCGCCATGGG	42	1	FALSE	0.62
Lgr4	NM_172671	GCAGCAATGCC	9.4	ATCAGTATGAA	195	1	FALSE	0.62
Insig1	NM_153526	ACGCCGATGCC	51.6	CGAGGCATGAT	75	1	FALSE	0.62
Echdc1	NM_025855	CAAAGGATGAG	34.6	CGAGAAATGGC	69	1	FALSE	0.61
Camsap1	NM_001115076	CTGCAGATGGT	3	AGGAGGATGGA	45	1	FALSE	0.61
Fam32a	NM_026455	AGCGCTATGGA	434.2	GCCAAGATGCT	108	1	FALSE	0.61
Slc1a4	NM_018861	AACGACATGGA	97.4	ACGGCGATGGG	84	1	FALSE	0.61
Slc30a3	NM_011773	GGGGACATGGA	4.8	GAGGGGATGGC	147	1	FALSE	0.61
Tpm1	NM_001164248	GCCACCATGGA	1218.2	AAGAAGATGCA	21	1	FALSE	0.61
Tpm1	NM_001164249	GCCACCATGGA	1218.2	AAGAAGATGCA	21	1	TRUE	0.61
Tpm1	NM_001164250	GCCACCATGGA	1218.2	AAGAAGATGCA	21	1	TRUE	0.61
Tpm1	NM_001164251	GCCACCATGGA	1218.2	AAGAAGATGCA	21	1	TRUE	0.61
Tpm1	NM_001164255	GCCACCATGGA	1218.2	AAGAAGATGCA	21	1	TRUE	0.61
Tpm1	NM_024427	GCCACCATGGA	1218.2	AAGAAGATGCA	21	1	TRUE	0.61
Jmjd8	NM_028101	ACCCGTATGTT	10.4	ATGTTCATGGC	6	1	FALSE	0.61
Fam160a2	NM_001242363	TGCCTCATGGA	30.8	GAGAAGATGAA	9	1	FALSE	0.61
Fam160a2	NM_001242364	TGCCTCATGGA	30.8	GAGAAGATGAA	9	1	TRUE	0.61
Fam160a2	NM_001242365	TGCCTCATGGA	30.8	GAGAAGATGAA	9	1	TRUE	0.61
Fam160a2	NM_199009	TGCCTCATGGA	30.8	GAGAAGATGAA	9	1	TRUE	0.61
Inpp5e	NM_033134	TGGACTATGCC	6	GGCAGAATGCT	60	1	FALSE	0.61
Cdc7	NM_009863	ACTCAGATGGA	43.4	GAGCCAATGGC	12	1	FALSE	0.61
1520402A15Rik	NM_026547	GCCCACATGGA	3	AAGATCATGGC	177	1	FALSE	0.6
Klf8	NM_173780	AATAATATGGA	0	GACAACATGGA	21	1	FALSE	0.6
Mapk8ip1	NM_001202445	CTCTTCATGCA	0	CTGAAGATGGA	18	1	FALSE	0.6
Mapk8ip1	NM_001202446	CTCTTCATGCA	0	CTGAAGATGGA	18	1	TRUE	0.6
Hs2st1	NM_011828	GGTTTCATGGG	12.2	AGGATTATGAT	18	1	FALSE	0.6
AI467606	NM_178901	TCCCAGATGCC	0	CCCATCATGCT	108	1	FALSE	0.6
Rab31	NM_133685	GAGCACATGAT	134.8	CACATGATGGC	3	1	FALSE	0.6
Sycp3	NM_011517	CCTCAGATGCT	48.8	CTAAAGATGGT	60	1	FALSE	0.6
Phox2a	NM_008887	GGGCCGATGGA	12	GCGGCCATGGA	45	1	FALSE	0.6
Rexo2	NM_024233	CGGGTGATGCT	304.2	GCAGCCATGGC	96	1	FALSE	0.6
Guk1	NM_008193	TCCCTGATGCT	45	GACGGCATGGC	63	2	FALSE	0.6
Rspry1	NM_026274	ATCTAGATGAT	18	GCTACTATGGG	117	1	FALSE	0.6
Asb8	NM_001170710	GCCTTGATGAG	49.6	TCCAGCATGTG	12	1	FALSE	0.59
Asb8	NM_030121	GCCTTGATGAG	49.6	TCCAGCATGTG	12	1	TRUE	0.59
Asb8	NM_001170711	GCCTTGATGAG	49.6	TCCAGCATGTG	12	1	TRUE	0.59
Dctd	NM_001161515	TGACGTATGAC	6	CCCAACATGAG	18	1	FALSE	0.59
Dctd	NM_001161516	TGACGTATGAC	6	CCCAACATGAG	18	1	TRUE	0.59
Dctd	NM_178788	TGACGTATGAC	6	CCCAACATGAG	18	1	TRUE	0.59
Fam176a	NM_145570	TGCCACATGAA	0	TTGGGAATGGC	54	1	FALSE	0.59
Rab30	NM_029494	GTGTAAATGAG	10	ATGAGTATGGA	6	1	FALSE	0.59
Gpr124	NM_054044	GGGTTGATGGG	4	CGCAGGATGCC	21	1	FALSE	0.59
2310021P13Rik	NM_001252081	GGCCCCATGGA	3.4	GAGCTGATGTT	9	1	FALSE	0.59
2310021P13Rik	NM_001252082	GGCCCCATGGA	3.4	GAGCTGATGTT	9	1	TRUE	0.59
2310021P13Rik	NM_027996	GGCCCCATGGA	3.4	GAGCTGATGTT	9	1	TRUE	0.59
Katnal2	NM_027721	TGTCTAATGGA	0	TACGAGATGAG	57	1	FALSE	0.59
Itga11	NM_176922	CGGGCCATGGA	16	TTCAATATGGA	72	1	FALSE	0.59
Epha2	NM_010139	TGCGGCATGGA	242.6	GCAGCAATGAA	105	1	FALSE	0.59
Ncl	NM_010880	GCCACCATGGT	2975.8	AAGAAAATGGC	48	1	FALSE	0.59
Wnt5b	NM_009525	CCGGCCATGCC	0	CCGGAGATGTT	114	1	FALSE	0.59
AA987161	NM_001163246	TCTGACATGGA	0	GAGGAAATGCT	9	1	FALSE	0.59
Zfp87	NM_133228	TCTGACATGGA	0	GAGGAAATGCT	9	1	FALSE	0.59
Zfp874b	NM_001076791	TCTGACATGGA	4	GAGGAAATGCT	9	1	FALSE	0.59
Zfp874a	NM_177712	TCTGACATGGA	3	GAGGAAATGCT	9	1	FALSE	0.59
Ywhaq	NM_011739	CTCGCCATGGA	560.2	GACGACATGGC	63	1	FALSE	0.59
Igf2bp2	NM_183029	ACGCGGATGAT	163.4	CGGATGATGAA	3	1	FALSE	0.59
Sec11c	NM_025468	CCCGCCATGGT	23.4	AGGAAGATGAA	72	1	FALSE	0.59
Fam59b	NM_001167879	CATGCCATGGA	3.6	TGGAGCATGGG	42	1	FALSE	0.59
Pnpla6	NM_001122818	CGGCGAATGGA	4	CAATCGATGGA	66	2	FALSE	0.59
Cish	NM_009895	TGGGACATGGT	0	CCAGCCATGCA	99	1	FALSE	0.59
Hsd17b1	NM_010475	TTCCACATGGA	0	ATCGGCATGCA	48	1	FALSE	0.58
Fam105b	NM_001013792	CCGCGGATGAG	83.4	GGAACCATGCC	15	1	FALSE	0.58
Strn3	NM_001172098	CACACAATGGA	40.4	CAGGGGATGGC	39	1	FALSE	0.58
Strn3	NM_052973	CACACAATGGA	40.4	CAGGGGATGGC	39	1	TRUE	0.58
Nfil3	NM_017373	TTTCTGATGCA	1.8	AGAAAAATGCA	15	1	FALSE	0.58
Smarca4	NM_001174078	GTAAAGATGTC	155.8	GGTGCAATGCT	78	1	FALSE	0.58
Smarca4	NM_001174079	GTAAAGATGTC	155.8	GGTGCAATGCT	78	1	TRUE	0.58
Smarca4	NM_011417	GTAAAGATGTC	155.8	GGTGCAATGCT	78	1	TRUE	0.58
Gm14431	NM_001177404	TGTGTTATGCG	10.4	CCAAACATGGT	57	2	FALSE	0.58
Gm8898	NM_001177405	TGTGTTATGCG	10.4	CCAAACATGGT	57	2	FALSE	0.58
Nek3	NM_001162947	CCCGGCATGGA	20	TTTGCCATGAA	93	1	FALSE	0.58
Nek3	NM_011848	CCCGGCATGGA	20	TTTGCCATGAA	93	1	TRUE	0.58
Pja2	NM_001025309	CCATATATGTC	4.8	TCAGTAATGGA	33	1	FALSE	0.58
Pja2	NM_144859	CCATATATGTC	4.8	TCAGTAATGGA	33	1	TRUE	0.58
Taf12	NM_025579	CAGATTATGAA	33	GGCTCCATGGC	90	1	FALSE	0.58
Ofd1	NM_177429	AAGCAGATGAG	1	ATGAGGATGGC	6	1	FALSE	0.58
Pigp	NM_001159617	GCCCCGATGCC	16	GGGAAGATGGT	219	2	FALSE	0.58
Ddx56	NM_026538	CACGCCATGGA	85.4	GAACACATGGG	33	1	FALSE	0.58
L3hypdh	NM_026038	CAGACAATGGA	7	GTGGACATGCA	72	1	FALSE	0.58
Cab39	NM_133781	GCCGTCATGCC	105.4	GAGAGCATGGC	66	1	FALSE	0.58
Ints1	NM_026748	GGATGAATGAC	238	GGGAGGATGAA	81	1	FALSE	0.58
Hdac7	NM_001204275	CAACCCATGGA	3	GAGCCCATGAG	138	2	FALSE	0.58
Hdac7	NM_001204276	CAACCCATGGA	3	GAGCCCATGAG	138	2	TRUE	0.58
Hdac7	NM_001204278	CAACCCATGGA	3	GAGCCCATGAG	138	2	TRUE	0.58
Hdac7	NM_001204279	CAACCCATGGA	3	GAGCCCATGAG	138	2	TRUE	0.58
Hdac7	NM_001204280	CAACCCATGGA	3	GAGCCCATGAG	138	2	TRUE	0.58
Hdac7	NM_001204281	CAACCCATGGA	3	GAGCCCATGAG	138	2	TRUE	0.58
Pip5k1c	NM_001146687	TCGGCCATGGA	23	GCAGGTATGAC	96	1	FALSE	0.58
Pip5k1c	NM_008844	TCGGCCATGGA	23	GCAGGTATGAC	96	1	TRUE	0.58
Aldh9a1	NM_019993	TAGCAGATGAT	246.4	GCCGCCATGAG	72	1	FALSE	0.58
Wsb1	NM_001042565	TGGAATATGGA	0	TACACCATGAT	15	1	FALSE	0.57
Anln	NM_028390	GGGGCGATGGA	410.2	AGAAAAATGGC	66	1	FALSE	0.57
Rasal2	NM_177644	GACACCATGGA	13	CCGGAGATGTT	54	1	FALSE	0.57
Psmc3	NM_008948	CTCTTCATGCA	251.8	CAGGAAATGAA	9	1	FALSE	0.57
Dhx33	NM_178367	CCCGACATGCC	7.2	GTAGTGATGCT	75	1	FALSE	0.57
Tlk1	NM_172664	AGCTTGATGAG	35	GGTGCAATGGA	144	1	FALSE	0.57
Pcf11	NM_029078	GGCGCAATGTC	1	ATCAATATGCT	114	1	FALSE	0.57
2010109K11Rik	NM_001162903	CCTCTGATGCG	19.8	CTCTTCATGCC	174	1	FALSE	0.57
Ispd	NM_178629	CCTGCTATGGA	2	GAAAGGATGGG	171	1	FALSE	0.57
Tnrc6b	NM_177124	CACTTTATGAG	0	CAGTTAATGGA	36	1	FALSE	0.57
Srxn1	NM_029688	CACGCGATGGT	1	AGAGGTATGGG	57	1	FALSE	0.57
Zfp128	NM_153802	CCTGGAATGGA	17	GTGGCAATGGC	33	1	FALSE	0.57
Socs5	NM_019654	TAATCAATGGA	0	GGGAAAATGTG	18	1	FALSE	0.57
Arpc4	NM_001170486	AAATTCATGCG	27.6	CGCTTCATGAT	9	1	FALSE	0.57
Lepre1	NM_001042411	GAGCACATGGA	1	ATGGAGATGCG	6	2	FALSE	0.57
Crocc	NM_172122	CTCTCCATGAG	0	CCAGAGATGGC	222	1	FALSE	0.57
Dhrs13	NM_183286	GCCGGCATGGA	57	ATGGAGATGCT	6	1	FALSE	0.57
Orai1	NM_175423	TACTCCATGCA	27.8	GAGGTGATGAG	195	1	FALSE	0.57
Mageh1	NM_023788	GGAGCCATGCC	8	ACCCCGATGGC	102	1	FALSE	0.56
E4f1	NM_007893	TGCGACATGGA	10.4	GGCGCGATGGC	12	1	FALSE	0.56
Taf4b	NM_001100449	GAGGGCATGCC	0	GTGACCATGGC	72	1	FALSE	0.56
Gstt1	NM_008185	TATGCCATGGT	18	TTCCAGATGCA	87	1	FALSE	0.56
Mtfr1	NM_001253390	ATCTCCATGCT	6.2	TGCCTGATGAG	24	1	FALSE	0.56
Mtfr1	NM_001253391	ATCTCCATGCT	6.2	TGCCTGATGAG	24	1	TRUE	0.56
Mtfr1	NM_026182	ATCTCCATGCT	6.2	TGCCTGATGAG	24	1	TRUE	0.56
Nrcam	NM_001146031	CAGCTGATGCA	0	AAAATAATGCC	15	1	FALSE	0.56
Nrcam	NM_176930	CAGCTGATGCA	0	AAAATAATGCC	15	1	TRUE	0.56
Rmnd5b	NM_025346	GCCGCCATGGA	106.8	CTTGTGATGTC	180	1	FALSE	0.56
Zfp455	NM_001048204	TCTGTCATGGA	0	GAGGAAATGTT	9	1	FALSE	0.56
Ddx50	NM_053183	CCAGTAATGCC	87	GACATAATGGA	30	1	FALSE	0.56
A430033K04Rik	NM_183025	TGGGCGATGGT	10	GTGGACATGGG	36	1	FALSE	0.56
Scoc	NM_001039137	TTGCTCATGAG	0	AGCAAGATGGA	9	2	FALSE	0.56
Timm10	NM_013899	GTTGACATGGA	203.8	GTGGAGATGAT	48	1	FALSE	0.56
Fam193b	NM_145382	GACTTCATGCC	0	GGCGAGATGCC	33	1	FALSE	0.56
Pom121	NM_148932	GCCGCGATGTC	44	TTACTCATGGG	384	1	FALSE	0.56
Ggps1	NM_010282	TAAAACATGGA	19	ACTGAAATGTT	162	1	FALSE	0.56
Foxp3	NM_001199347	AACCCAATGCC	0	AAGCCTATGGC	27	1	FALSE	0.56
Foxp3	NM_001199348	AACCCAATGCC	0	AAGCCTATGGC	27	1	TRUE	0.56
Foxp3	NM_054039	AACCCAATGCC	0	AAGCCTATGGC	27	1	TRUE	0.56
Ptpn1	NM_011201	CCCGCCATGGA	98.8	ATGGAGATGGA	6	1	FALSE	0.56
Rtcd1	NM_025517	CCCGCCATGGA	136	GGGATCATGGA	36	1	FALSE	0.56
Fbxl20	NM_028149	GGCCCCATGAG	61.6	TTTGAGATGTT	42	1	FALSE	0.55
Kif18b	NM_197959	GTTGCCATGGT	124.8	ATGGTGATGGC	6	1	FALSE	0.55
Rbck1	NM_001083921	GGCCAGATGGA	104.4	GAGGAGATGGC	30	1	FALSE	0.55
Rbck1	NM_019705	GGCCAGATGGA	104.4	GAGGAGATGGC	30	1	TRUE	0.55
Mycn	NM_008709	GAACCCATGCC	418.6	TCCACCATGCC	24	1	FALSE	0.55
Slc19a3	NM_030556	GACTCCATGGA	0	TTCTCCATGTT	81	1	FALSE	0.55
Rcor1	NM_198023	GGTGGCATGCG	2	CTTGGCATGTT	90	1	FALSE	0.55
Dhx30	NM_133347	CTGGGCATGGT	29	CCAGAAATGTT	69	2	FALSE	0.55
Akr7a5	NM_025337	GTCTCCATGCT	25	CTCGCCATGTC	87	1	FALSE	0.55
Gipr	NM_001080815	TCAAGGATGCC	0	CAAAAGATGTT	132	1	FALSE	0.55
Gm14431	NM_001177406	TGTGTTATGCG	10.4	CCAAACATGGA	57	2	FALSE	0.55
Gm8898	NM_001177407	TGTGTTATGCG	10.4	CCAAACATGGA	57	2	FALSE	0.55
Gm14306	NM_001242944	TGTGTTATGCG	4.4	CCAAACATGGA	57	1	FALSE	0.55
Becn1	NM_019584	TGAGGCATGGA	7	AGCACCATGCA	30	1	FALSE	0.55
Olfm1	NM_001038612	GGCGCGATGTC	0	AGCACCATGGC	42	2	FALSE	0.55
Olfm1	NM_019498	GGCGCGATGTC	0	AGCACCATGGC	42	2	TRUE	0.55
Bbs7	NM_027810	GCCGCCATGGA	10	AAAACTATGAA	60	1	FALSE	0.55
Pik3cb	NM_029094	CCTATCATGCC	11.6	CCTGCTATGGC	12	1	FALSE	0.55
Parm1	NM_145562	AGTAATATGGT	1	TCTCTCATGAC	90	1	FALSE	0.55
Lonrf1	NM_001081150	GGCCGCATGTC	0	CCCGCCATGTC	114	1	FALSE	0.55
Ddx6	NM_001110826	CAAAGCATGAG	117	GTTATCATGGG	33	1	FALSE	0.55
Ddx6	NM_007841	CAAAGCATGAG	117	GTTATCATGGG	33	1	TRUE	0.55
Ddx6	NM_181324	CAAAGCATGAG	117	GTTATCATGGG	33	1	TRUE	0.55
Polr1d	NM_181730	CCCGCGATGGA	163.4	GAGACAATGGG	84	2	FALSE	0.54
H13	NM_001159551	CTCGCCATGGA	6.4	CTGCTCATGGC	123	1	FALSE	0.54
H13	NM_001159552	CTCGCCATGGA	6.4	CTGCTCATGGC	123	1	TRUE	0.54
H13	NM_001159553	CTCGCCATGGA	6.4	CTGCTCATGGC	123	1	TRUE	0.54
H13	NM_010376	CTCGCCATGGA	6.4	CTGCTCATGGC	123	1	TRUE	0.54
Zfp759	NM_172392	TCTGACATGGA	0	GAGAATATGCT	9	1	FALSE	0.54
Nfkbil1	NM_010909	GGTCTGATGAG	9	TGTTCCATGGC	72	1	FALSE	0.54
Sncg	NM_011430	AACACCATGGA	1	GGGGTTATGTA	111	1	FALSE	0.54
Tnnt2	NM_001130175	CTCCCCATGCC	0	GAGAGCATGTC	84	1	FALSE	0.54
Tnnt2	NM_001130179	CTCCCCATGCC	0	GAGAGCATGTC	84	1	TRUE	0.54
Tnnt2	NM_001130181	CTCCCCATGCC	0	GAGAGCATGTC	84	1	TRUE	0.54
Crxos1	NM_001033638	GGCGAAATGGA	4	AAGATCATGGC	135	2	FALSE	0.54
Slc4a7	NM_001033270	CGGGCCATGGA	15.6	GAGCAGATGAG	27	1	FALSE	0.54
Rrp36	NM_144857	CGTGCTATGGA	74.8	TCTGACATGTC	51	1	FALSE	0.54
2310008H09Rik	NM_001168218	GCCGCCATGGA	0	CCAGTAATGGT	156	1	FALSE	0.54
2310008H09Rik	NM_001168219	GCCGCCATGGA	0	CCAGTAATGGT	156	1	TRUE	0.54
2310008H09Rik	NM_023197	GCCGCCATGGA	0	CCAGTAATGGT	156	1	TRUE	0.54
Aurkc	NM_001080965	TAACCAATGGT	0	GGCCAGATGGA	117	1	FALSE	0.54
Slc35a3	NM_144902	AAAACAATGTC	3	CTAACGATGCG	69	1	FALSE	0.54
Dzip1	NM_025943	GCAAGCATGCC	0	GCTCCCATGGC	81	1	FALSE	0.54
Gng11	NM_025331	GCAAAGATGCC	6	CTGAAGATGGA	48	1	FALSE	0.54
Emc8	NM_010926	GTCGCGATGCC	556.8	TGCAAGATGGT	39	1	FALSE	0.54
Dgcr6	NM_010047	ACCACCATGGT	0	GAGAGCATGGC	12	1	FALSE	0.54
9130008F23Rik	NM_027834	GGACGCATGAA	11	TCCGGGATGGA	21	1	FALSE	0.54
Ippk	NM_199056	CGGGGCATGGA	10.6	GGGAAAATGGA	15	1	FALSE	0.54
Mtmr2	NM_023858	CGCGCCATGGA	79.8	GCAGAAATGGA	216	1	FALSE	0.54
1600014C10Rik	NM_001085385	GCTGAGATGCC	9	CCCATCATGGT	9	1	FALSE	0.54
1600014C10Rik	NM_028166	GCTGAGATGCC	9	CCCATCATGGT	9	1	TRUE	0.54
Chmp4b	NM_029362	GCAACCATGTC	870.8	GAGGAGATGTT	102	1	FALSE	0.54
Spc25	NM_025565	GAAAAGATGTC	27.8	GAGAGGATGAC	30	1	FALSE	0.54
Pklr	NM_013631	GGAAGCATGTC	0	GCAGCTATGGC	192	2	FALSE	0.54
Klhl12	NM_153128	TGCTTGATGGG	30.2	GGCATTATGGC	12	1	FALSE	0.54
Grn	NM_008175	CGCCAGATGCC	36.8	CAGACCATGTG	39	1	FALSE	0.53
Dlg5	NM_001163513	GCCACCATGGA	13.4	CAGGCCATGAC	57	1	FALSE	0.53
Dlg5	NM_027726	GCCACCATGGA	13.4	CAGGCCATGAC	57	1	TRUE	0.53
Gcc1	NM_028900	ACCCCCATGGA	17	TTTGGGATGAA	15	1	FALSE	0.53
Ptbp1	NM_001077363	TGTGCCATGGA	1	TTCATCATGAG	90	1	FALSE	0.53
Ptbp1	NM_008956	TGTGCCATGGA	1	TTCATCATGAG	90	1	TRUE	0.53
Ado	NM_001005419	CCAAGCATGCC	18	GACAACATGGC	15	1	FALSE	0.53
Smtnl2	NM_177776	TCGGCCATGGA	47.6	GAGGACATGCA	102	1	FALSE	0.53
Txndc5	NM_145367	GCCACGATGCC	105	GCCGACATGTT	165	1	FALSE	0.53
Zfp787	NM_001013012	CCAGATATGGA	2.2	CAGCAGATGGC	57	1	FALSE	0.53
Gbx2	NM_010262	GCGTCTATGAG	32	TCGCTGATGAT	27	1	FALSE	0.53
Polr3d	NM_001164082	GGAACCATGTC	26	GTGACTATGAA	228	2	FALSE	0.53
Prmt8	NM_201371	GCTCTTATGGG	1	ATGGGCATGAA	6	1	FALSE	0.53
Egln2	NM_053208	GCTGCCATGGA	4.6	GCCAGAATGGG	93	1	FALSE	0.53
Tspan15	NM_197996	GCCAAGATGCC	30	GTGGTCATGTT	216	1	FALSE	0.53
Inpp5d	NM_001110192	AGACCCATGCC	0	CCTGCCATGGT	9	1	FALSE	0.53
Inpp5d	NM_001110193	AGACCCATGCC	0	CCTGCCATGGT	9	1	TRUE	0.53
Inpp5d	NM_010566	AGACCCATGCC	0	CCTGCCATGGT	9	1	TRUE	0.53
Eif2b3	NM_001111277	ATAAAAATGGA	35	GTGGTTATGGC	21	1	FALSE	0.53
Eif2b3	NM_175135	ATAAAAATGGA	35	GTGGTTATGGC	21	1	TRUE	0.53
Acot7	NM_001146057	TGTCCCATGTC	11	TCTGCAATGAA	9	3	FALSE	0.53
Noc4l	NM_153570	GGCGGCATGGA	156.4	ACACTCATGAA	366	1	FALSE	0.53
Rnf220	NM_025739	ACTCCGATGGA	1	TTCAAGATGGA	27	1	FALSE	0.52
Egln3	NM_028133	GGCGAGATGCC	9	CACATCATGAG	18	1	FALSE	0.52
Tor1a	NM_144884	CCGGTTATGAA	47.2	GGCCAGATGCG	159	1	FALSE	0.52
Nppb	NM_008726	TGCGGCATGGA	11	TCCCAGATGAT	27	1	FALSE	0.52
Golph3l	NM_001177670	AAGCTGATGTG	1.4	GTAAGAATGAC	174	1	FALSE	0.52
Golph3l	NM_146133	AAGCTGATGTG	1.4	GTAAGAATGAC	174	1	TRUE	0.52
Zbtb17	NM_009541	TGAGCCATGGA	0	TTCAAGATGCT	150	1	FALSE	0.52
Tdg	NM_172552	GCCGCCATGGA	37.2	CAACAAATGAT	72	2	FALSE	0.52
4930453N24Rik	NM_026273	GGCGAGATGTC	9.2	GAGATCATGGC	72	1	FALSE	0.52
Hagh	NM_024284	TGGGTCATGGT	236.2	GACATAATGAA	147	2	FALSE	0.52
Zfp68	NM_001163797	CGCTCCATGTC	5	CCAGAAATGGG	18	1	FALSE	0.52
Zfp68	NM_013844	CGCTCCATGTC	5	CCAGAAATGGG	18	1	TRUE	0.52
1300001I01Rik	NM_001081158	CCCGCCATGGT	38.8	TCGGTCATGCT	114	1	FALSE	0.52
Osbpl11	NM_176840	GGGCAGATGAA	19.6	GTTAAGATGCA	18	1	FALSE	0.52
Zfp738	NM_001001187	TCTGACATGGA	0	CAGGAAATGCT	39	1	FALSE	0.52
Psmg3	NM_025604	GGGACCATGGA	128.8	GGGAAGATGGG	123	1	FALSE	0.52
Gprc5b	NM_001195774	GGTCGAATGTT	0	AGAAAGATGAG	24	1	FALSE	0.52
Gprc5b	NM_022420	GGTCGAATGTT	0	AGAAAGATGAG	24	1	TRUE	0.52
Junb	NM_008416	GCCCGGATGTG	162.8	ACGAAAATGGA	12	1	FALSE	0.52
Ldlrap1	NM_145554	CGGGCCATGGA	81.2	GAGGGCATGGT	132	1	FALSE	0.52
Men1	NM_001168488	TGTGGGATGCC	27.6	GCCGCCATGGG	18	1	FALSE	0.51
Bend4	NM_001164806	CTCGGCATGGA	31	CCCGAGATGCA	12	1	FALSE	0.51
Cnot6	NM_212484	AGAGGCATGCC	0	CGGAGGATGTA	39	1	FALSE	0.51
Ralgps2	NM_001159965	GAAAGCATGGA	20.2	GACCTAATGAA	9	1	FALSE	0.51
Ralgps2	NM_001159966	GAAAGCATGGA	20.2	GACCTAATGAA	9	1	TRUE	0.51
Ralgps2	NM_001159967	GAAAGCATGGA	20.2	GACCTAATGAA	9	1	TRUE	0.51
Ralgps2	NM_001159968	GAAAGCATGGA	20.2	GACCTAATGAA	9	1	TRUE	0.51
Ralgps2	NM_023884	GAAAGCATGGA	20.2	GACCTAATGAA	9	1	TRUE	0.51
Dok1	NM_010070	TGGGCCATGGA	23.2	GCTGTGATGGA	15	1	FALSE	0.51
Rptor	NM_028898	CCCCTGATGGA	17.4	TCGGAGATGCT	12	1	FALSE	0.51
Col5a1	NM_015734	GCCGGCATGGA	16	CTGGAGATGCT	132	1	FALSE	0.51
Lst1	NM_010734	TGTCTGATGAC	9	ATGACAATGGG	6	1	FALSE	0.51
AA986860	NM_177604	CAGGCGATGCC	13	GGCGACATGAT	72	1	FALSE	0.51
Atg12	NM_026217	GCAAAGATGTC	167.8	CCTATAATGAA	204	1	FALSE	0.51
Nr3c1	NM_008173	TTGCCAATGGA	6	AGCGTGATGGA	81	1	FALSE	0.51
Macrod1	NM_134147	CTGCTCATGTC	14.8	CTGGCCATGGC	240	1	FALSE	0.51
Cep250	NM_001129999	GCGCCCATGGA	7.6	TTGAACATGAA	27	1	FALSE	0.51
Cep250	NM_001130000	GCGCCCATGGA	7.6	TTGAACATGAA	27	1	TRUE	0.51
Cep250	NM_008383	GCGCCCATGGA	7.6	TTGAACATGAA	27	1	TRUE	0.51
Cep250	NM_177217	GCGCCCATGGA	7.6	TTGAACATGAA	27	1	TRUE	0.51
Tmsb4x	NM_021278	GCAACCATGTC	2479.4	CCCGATATGGC	18	1	FALSE	0.51
Dab2ip	NM_001114125	CACGCCATGGA	0	GGCAGCATGTC	87	3	FALSE	0.51
Fbxw11	NM_134015	GCCGCCATGGA	75.6	GAGCTCATGTG	42	1	FALSE	0.51
Snx22	NM_001025612	GCGCGGATGCT	0	GGCCACATGGT	72	1	FALSE	0.51
Mon2	NM_001163024	GGGACCATGTC	2	GAGAATATGCA	48	1	FALSE	0.51
Mon2	NM_001163025	GGGACCATGTC	2	GAGAATATGCA	48	1	TRUE	0.51
Mon2	NM_153395	GGGACCATGTC	2	GAGAATATGCA	48	1	TRUE	0.51
Npm1	NM_001252260	CACCTCATGGA	4917	GACTCGATGGA	12	1	FALSE	0.51
Npm1	NM_001252261	CACCTCATGGA	4917	GACTCGATGGA	12	1	TRUE	0.51
Npm1	NM_008722	CACCTCATGGA	4917	GACTCGATGGA	12	1	TRUE	0.51
Runx1t1	NM_009822	TCCGGGATGCC	0	TCCACAATGCC	30	3	FALSE	0.51
Zfp53	NM_013843	TCACCTATGGA	11.8	TGGAAGATGGA	27	1	FALSE	0.51
Slc10a3	NM_001256104	AGTGCCATGGT	7	GTAGGCATGCT	81	1	FALSE	0.51
Slc10a3	NM_145406	AGTGCCATGGT	7	GTAGGCATGCT	81	1	TRUE	0.51
Ccdc75	NM_181649	TGTCAGATGAA	9.6	GAGAGCATGAC	12	1	FALSE	0.51
Kctd15	NM_146188	GCCTAGATGCC	26	GGAAATATGTC	78	1	FALSE	0.51
Cnpy3	NM_028065	TGGGCCATGGA	158.8	GAGTCCATGTC	9	1	FALSE	0.51
Prickle1	NM_001033217	ATTATTATGCC	2	TTGGAGATGGA	12	1	FALSE	0.51
Pla2g15	NM_133792	CACGCCATGGA	21.6	CTACTAATGAT	72	1	FALSE	0.51
She	NM_172530	CGGGGAATGCG	0	CCCCTGATGGC	93	1	FALSE	0.51
Rbp1	NM_011254	CCAAAAATGCC	266.8	TGGAAGATGCT	30	1	FALSE	0.51
Arhgap6	NM_009707	GCCGAGATGTC	0	AGCGAGATGGG	147	2	FALSE	0.51
Rybp	NM_019743	CCGTCCATGAC	5	ATGACCATGGG	6	1	FALSE	0.5
Hlcs	NM_139145	GCCTTCATGGA	2	CTCCAGATGGA	18	1	FALSE	0.5
Clhc1	NM_001081099	GCCGCCATGAG	0	CGGAAGATGCA	72	1	FALSE	0.5
Exoc6b	NM_177077	CCTGCGATGGA	114.2	GCGAAGATGGC	15	1	FALSE	0.5
Vhl	NM_009507	CCAATAATGCC	14	GAGGAGATGGA	57	1	FALSE	0.5
Gars	NM_180678	GTGCTCATGCC	258.8	AGCAGCATGGA	138	1	FALSE	0.5
Ctage5	NM_001165254	TAGGACATGGA	0	GAAGATATGAG	51	2	FALSE	0.5
Ctage5	NM_146034	TAGGACATGGA	0	GAAGATATGAG	51	2	TRUE	0.5
Zfp646	NM_172749	TGCCTCATGGA	6	GAGGACATGCC	9	1	FALSE	0.5
ORF61	NM_001003949	GCGGTGATGTC	128.2	TTCAAGATGGC	150	1	FALSE	0.5
Racgap1	NM_012025	AAAAAGATGGA	85	ACTACAATGGT	12	3	FALSE	0.5
Eif2b2	NM_145445	TTGGAAATGCC	220.2	GAGGACATGGC	99	1	FALSE	0.5
Tgfb1	NM_011577	TCCCCCATGCC	5	ATCGACATGGA	111	1	FALSE	0.5
Creb3l4	NM_030080	GGAAACATGGA	9.2	CCCAATATGAT	165	1	FALSE	0.5
Sema4d	NM_013660	CTGCCCATGAG	2.4	ATGAGGATGTG	6	1	FALSE	0.5
Zfp281	NM_001160251	CGGGGTATGAA	82.2	GCAGAGATGGA	120	1	FALSE	0.5
Zfp281	NM_177643	CGGGGTATGAA	82.2	GCAGAGATGGA	120	1	TRUE	0.5
Pcgf6	NM_027654	CCCGCCATGGA	172.6	TCAGCCATGCC	66	1	FALSE	0.5
0610030E20Rik	NM_026696	ATACGAATGGA	19.6	CTGGACATGAG	60	1	FALSE	0.5
Pfkfb3	NM_001177758	GGCGCGATGCC	2	ATTGTGATGGT	57	2	FALSE	0.5
Lamb1	NM_008482	CAGGAAATGGA	160.6	CTGGACATGGG	144	1	FALSE	0.5
Mtap7d2	NM_001081124	ATCCCGATGGA	7.4	GCAGGAATGGA	198	1	FALSE	0.5
Chid1	NM_001142681	TGTGACATGCC	8	CCTGCCATGTG	9	1	FALSE	0.5
Chid1	NM_026522	TGTGACATGCC	8	CCTGCCATGTG	9	1	TRUE	0.5
Hdgfrp2	NM_008233	GACAGCATGCC	138	GCCAAGATGAA	42	1	FALSE	0.5
Guk1	NM_001159410	GCTACCATGGA	0	GTAGGCATGGC	27	2	FALSE	0.5
Rxrb	NM_001205215	CCTCCAATGCC	7.2	TCTTCCATGGG	48	1	FALSE	0.5
Rxrb	NM_001205216	CCTCCAATGCC	7.2	TCTTCCATGGG	48	1	TRUE	0.5
Fitm2	NM_173397	ACCGGCATGGA	34.6	GCCGCCATGCT	93	1	FALSE	0.5
Msx1	NM_010835	CTCTGCATGGC	0	GCTGCTATGAC	18	1	FALSE	0.49
Dmrta2	NM_172296	CCAGCCATGGA	3	CGCGTCATGGC	321	1	FALSE	0.49
Ell3	NM_145973	GGCACCATGGA	69.2	GGGAAAATGCG	33	1	FALSE	0.49
2310022A10Rik	NM_001122767	AAGACGATGGT	13	GTGACTATGGC	15	2	FALSE	0.49
Med23	NM_001166416	GGCTCGATGGT	63.6	GTACCGATGGA	9	1	FALSE	0.49
Med23	NM_027347	GGCTCGATGGT	63.6	GTACCGATGGA	9	1	TRUE	0.49
Zfp821	NM_001167946	GGAAACATGTC	0	CAGGCAATGAT	84	2	FALSE	0.49
Synj1	NM_001164483	GGCGCAATGCG	3	AGGAGAATGGC	120	1	FALSE	0.49
Traf7	NM_001172113	TAGAGCATGAG	33	ACCAGGATGGA	84	1	FALSE	0.49
Traf7	NM_001172114	TAGAGCATGAG	33	ACCAGGATGGA	84	1	TRUE	0.49
Pja1	NM_001083110	CCATCCATGAG	115.8	GTCCCAATGCA	54	1	FALSE	0.49
Pja1	NM_008853	CCATCCATGAG	115.8	GTCCCAATGCA	54	1	TRUE	0.49
Tnip1	NM_001199275	ACCCTCATGGA	36	GGAAAAATGCA	114	1	FALSE	0.49
Tnip1	NM_021327	ACCCTCATGGA	36	GGAAAAATGCA	114	1	TRUE	0.49
Zfp503	NM_145459	TGGGTCATGAG	0	CTGAAGATGCT	249	1	FALSE	0.49
Cobll1	NM_027225	AGCGCGATGGA	12	CCCGCCATGCA	54	1	FALSE	0.49
Cobll1	NM_177025	AGCGCGATGGA	12	CCCGCCATGCA	54	1	TRUE	0.49
Srebf1	NM_011480	GGCGCCATGGA	64.6	GCCGAGATGTG	51	1	FALSE	0.49
Hdgf	NM_008231	CCCGCCATGTC	307	GCGAAGATGAA	57	1	FALSE	0.49
Slc7a11	NM_011990	ACTGCCATGGT	0	GGCAATATGAG	57	1	FALSE	0.49
Rasgef1b	NM_145839	GAAAGTATGCC	0	TCAGCAATGTT	27	1	FALSE	0.49
Rasgef1b	NM_181318	GAAAGTATGCC	0	TCAGCAATGTT	27	1	TRUE	0.49
Fbxo5	NM_025995	TGCGGCATGAG	220.8	GTTACAATGAA	114	1	FALSE	0.49
Sik2	NM_178710	CCAAGCATGGT	15.8	ATGGTCATGGC	6	1	FALSE	0.49
AI464131	NM_001085515	GAACTGATGTC	2	GCAACCATGTA	99	1	FALSE	0.49
Tmem18	NM_172049	GGCGCGATGTC	27.8	GTGATCATGGA	54	1	FALSE	0.49
Slc35a5	NM_028756	CTGCTCATGAA	2.4	CGTGGAATGGA	39	1	FALSE	0.49
Mxi1	NM_010847	GAGCCCATGGA	23.4	GTGCGGATGAT	15	2	FALSE	0.49
Rhof	NM_175092	CGGGCTATGGA	4	CTGCTAATGGT	108	1	FALSE	0.49
D17Wsu92e	NM_001033279	CCCGCCATGGA	5.6	GAGGGCATGGA	9	1	FALSE	0.49
D17Wsu92e	NM_001044719	CCCGCCATGGA	5.6	GAGGGCATGGA	9	1	TRUE	0.49
C330021F23Rik	NM_001024728	ACATACATGCA	1	TACAGCATGAC	72	1	FALSE	0.48
Syt9	NM_021889	GGGGCGATGCC	4	TCCTCCATGAA	378	1	FALSE	0.48
Zmynd15	NM_001029929	AAAGACATGGA	0	GGGACCATGGG	93	1	FALSE	0.48
Hip1	NM_146001	GACAACATGGA	0	GACCGAATGGC	9	1	FALSE	0.48
Rps6ka2	NM_011299	GGGGCGATGGA	18	CTGAGCATGAA	12	1	FALSE	0.48
Zfp518b	NM_001081144	GTGCATATGCA	4.2	AGGGAGATGAA	15	1	FALSE	0.48
Zfp518b	NM_001177902	GTGCATATGCA	4.2	AGGGAGATGAA	15	1	TRUE	0.48
Tpm2	NM_009416	GCAGCCATGGA	395.2	AAGAAGATGCA	21	1	FALSE	0.48
Tbc1d12	NM_145952	CCTCAGATGAT	8.6	CAGATGATGGG	3	1	FALSE	0.48
Abcb1b	NM_011075	GTGGTGATGGA	38.8	TCGAAGATGGG	51	1	FALSE	0.48
Kif22	NM_145588	AAGGCTATGAG	399.8	CGGGAGATGGC	39	1	FALSE	0.48
Obfc1	NM_175360	TAGCAGATGCC	48.8	CTCTTGATGGA	21	1	FALSE	0.48
Il10rb	NM_008349	GGGGCCATGTC	5	CTAGGAATGAT	63	1	FALSE	0.48
Lrrn4cl	NM_001013019	GACTCCATGTT	0	GCAGCCATGAC	36	1	FALSE	0.48
Ap2a2	NM_007459	GCAAAGATGCC	240	GACGGGATGCG	27	1	FALSE	0.48
Cand2	NM_025958	GCCAGCATGAG	56.4	GAGAAGATGAC	42	1	FALSE	0.48
Blm	NM_007550	TGCCAGATGAG	0	AGGATCATGGC	9	1	FALSE	0.48
Cops8	NM_133805	GGGAAGATGCC	287.4	GCGGTGATGGC	15	1	FALSE	0.48
Zeb2	NM_015753	TTATCAATGAA	1.8	CCGATCATGGC	15	1	FALSE	0.48
Gstm7	NM_026672	GGCACCATGCC	16	ATGCCCATGAC	6	1	FALSE	0.48
Gns	NM_029364	GCCGCCATGCG	147	GGCGGCATGAC	165	1	FALSE	0.48
Desi1	NM_134095	GTCCTGATGGA	63.4	CCCATCATGCT	81	1	FALSE	0.48
Sbno2	NM_183426	TGCCTGATGCT	0.6	CCCACCATGGA	21	1	FALSE	0.48
Extl2	NM_001163514	AATAATATGAT	0	AATATGATGAG	3	3	FALSE	0.48
Yrdc	NM_153566	GCACGGATGTC	103.8	GCCGGCATGGG	51	1	FALSE	0.48
Syt13	NM_030725	GGCACCATGGT	8	CGACACATGCA	96	1	FALSE	0.48
Mettl23	NM_028865	TTTGCCATGGA	18.6	GGCCTCATGGC	84	1	FALSE	0.48
Zfp36l2	NM_001001806	AGAAAAATGTC	95	AACAACATGCT	87	1	FALSE	0.48
Tbc1d24	NM_001163853	GGCACCATGGA	3	GACAAGATGGA	42	1	FALSE	0.48
Tbc1d24	NM_001163847	GGCACCATGGA	3	GACAAGATGGA	42	1	TRUE	0.48
Tbc1d24	NM_001163849	GGCACCATGGA	3	GACAAGATGGA	42	1	TRUE	0.48
Tbc1d24	NM_001163850	GGCACCATGGA	3	GACAAGATGGA	42	1	TRUE	0.48
Tbc1d24	NM_001163848	GGCACCATGGA	3	GACAAGATGGA	42	1	TRUE	0.48
Tbc1d24	NM_001163851	GGCACCATGGA	3	GACAAGATGGA	42	1	TRUE	0.48
Tbc1d24	NM_001163852	GGCACCATGGA	3	GACAAGATGGA	42	1	TRUE	0.48
Tbc1d24	NM_173186	GGCACCATGGA	3	GACAAGATGGA	42	1	TRUE	0.48
Cacfd1	NM_001243239	TTTAGCATGAG	11	GAGGGCATGAC	63	1	FALSE	0.48
Cacfd1	NM_001243240	TTTAGCATGAG	11	GAGGGCATGAC	63	1	TRUE	0.48
Cacfd1	NM_029862	TTTAGCATGAG	11	GAGGGCATGAC	63	1	TRUE	0.48
Gm1564	NM_001127576	GCCCCCATGGA	0.4	AACAGCATGAT	168	1	FALSE	0.48
Inadl	NM_001005784	CCCAAAATGCC	75	GAGAAGATGCA	27	1	FALSE	0.48
Inadl	NM_172696	CCCAAAATGCC	75	GAGAAGATGCA	27	1	TRUE	0.48
Hax1	NM_011826	ACTGGAATGAG	13	GGAGGGATGAC	78	1	FALSE	0.48
Taco1	NM_027346	AAGCAGATGAT	81	CAGATGATGTC	3	1	FALSE	0.48
Ifitm1	NM_001112715	CGAGAGATGCC	2422.2	ATCAACATGCC	78	1	FALSE	0.47
Ifitm1	NM_026820	CGAGAGATGCC	2422.2	ATCAACATGCC	78	1	TRUE	0.47
Nek8	NM_080849	AATGAGATGGA	38	GAACAGATGAC	117	1	FALSE	0.47
Vcpip1	NM_173443	AGAGCGATGTC	10	AAGGTGATGGG	354	1	FALSE	0.47
Eya3	NM_210071	GTCCTCATGGA	96.2	GCCAAGATGCA	48	1	FALSE	0.47
Chmp2a	NM_026885	ACCACCATGGA	189.4	CGAGCCATGAG	75	1	FALSE	0.47
Erlec1	NM_025745	GCGGCAATGGA	34	ATCATCATGAC	204	1	FALSE	0.47
Ccne1	NM_007633	TGAGCCATGCC	22	AGCAACATGAA	36	1	FALSE	0.47
Gstp1	NM_013541	GCAGGCATGCC	1.8	GAGGCCATGCG	51	1	FALSE	0.47
Apitd1	NM_027263	GCAGTGATGGA	84.4	CTTGAAATGTT	195	1	FALSE	0.47
Trp53	NM_001127233	GACTGGATGAC	74	ACTGCCATGGA	9	1	FALSE	0.47
Trp53	NM_011640	GACTGGATGAC	74	ACTGCCATGGA	9	1	TRUE	0.47
Ss18	NM_001161369	GGCAACATGTC	213.6	CAGAAGATGCT	69	1	FALSE	0.47
Ss18	NM_001161370	GGCAACATGTC	213.6	CAGAAGATGCT	69	1	TRUE	0.47
Ss18	NM_001161371	GGCAACATGTC	213.6	CAGAAGATGCT	69	1	TRUE	0.47
Ss18	NM_009280	GGCAACATGTC	213.6	CAGAAGATGCT	69	1	TRUE	0.47
Ttll5	NM_001081423	AAGGAGATGCC	5	GTTGTGATGGC	12	1	FALSE	0.47
Klhl20	NM_001039482	AAGCCAATGCG	17	ACTGGAATGGA	39	1	FALSE	0.47
Aebp2	NM_178803	ACGCTAATGGA	6.2	CCGGCCATGAT	45	2	FALSE	0.47
Mvp	NM_080638	TGCTAAATGTT	0	TTCACCATGGC	27	1	FALSE	0.47
Tmem19	NM_133683	TTTTCCATGAC	7	ATAAAGATGAT	42	1	FALSE	0.47
Bcl9	NM_029933	CAATCAATGCA	2	GAGGTGATGGT	78	1	FALSE	0.47
Epdr1	NM_134065	ATCACGATGCC	5.6	CTGGGGATGGC	93	1	FALSE	0.47
Tax1bp3	NM_029564	GTCGAAATGTC	65	AAGATCATGCA	231	1	FALSE	0.47
B3galnt1	NM_020026	CTGTGGATGGC	4	AATAGGATGTC	36	1	FALSE	0.47
Inpp5k	NM_008916	CACTAGATGCA	22	GGAATAATGTC	45	1	FALSE	0.47
Prkaa1	NM_001013367	GGCGCCATGCG	0	AGAAAGATGGC	27	1	FALSE	0.47
Med19	NM_025885	AGTGCTATGGA	348	TACCTGATGCG	201	1	FALSE	0.47
Cenpp	NM_025495	GTAGCCATGGA	217.2	TGCAGAATGCT	69	1	FALSE	0.47
Btd	NM_025295	CGTCCTATGCG	0	AGATTTATGGT	15	1	FALSE	0.47
5730494N06Rik	NM_001141971	TCTGTTATGAT	105.2	GTTATGATGCC	3	1	FALSE	0.47
5730494N06Rik	NM_027478	TCTGTTATGAT	105.2	GTTATGATGCC	3	1	TRUE	0.47
Daglb	NM_144915	TGCGCCATGCC	21	CCGGGGATGGT	9	1	FALSE	0.47
Nedd4l	NM_031881	CCAACCATGGA	10	TTGAAAATGGC	84	1	FALSE	0.47
Klf16	NM_078477	CCCGGCATGTC	84.8	GTGCTCATGGC	48	1	FALSE	0.47
Wnt5a	NM_001256224	GGTGCCATGTC	0	TTCCTAATGGC	21	2	FALSE	0.47
Med30	NM_027212	GGTGCCATGTC	6	ACGGGCATGGC	30	1	FALSE	0.47
Anapc1	NM_008569	GAACCCATGTC	7.8	GCAACGATGAT	30	1	FALSE	0.47
Pus7	NM_178403	TTAAAGATGGA	139	ATGGAAATGAC	6	1	FALSE	0.47
Atp8a1	NM_001038999	GTCGAGATGCC	9	CCGACCATGCG	9	1	FALSE	0.47
Atp8a1	NM_009727	GTCGAGATGCC	9	CCGACCATGCG	9	1	TRUE	0.47
Igf1r	NM_010513	AAAGGAATGAA	27.6	TTCGAGATGAC	363	1	FALSE	0.47
Tars	NM_033074	CCTTCCATGTC	265.4	GGGAAGATGGA	36	1	FALSE	0.47
Lcorl	NM_001163073	ACGCAGATGGA	1	GAGAGAATGGC	21	1	FALSE	0.47
Lcorl	NM_178142	ACGCAGATGGA	1	GAGAGAATGGC	21	1	TRUE	0.47
Cdc42ep2	NM_026772	GTCACCATGTC	0	TCAGACATGAT	84	1	FALSE	0.47
4930420K17Rik	NM_001081029	CCTAAAATGGA	17.4	ATCATCATGTT	309	1	FALSE	0.47
Ier2	NM_010499	ACAAGCATGGA	381.4	CGCATCATGAC	30	1	FALSE	0.47
Crabp1	NM_013496	GCCACCATGCC	30	TGGAAGATGCG	27	1	FALSE	0.46
Zfp110	NM_022981	GAGAACATGGA	101.8	GACAGTATGGC	12	1	FALSE	0.46
Phf21a	NM_001109691	CAGAGGATGGA	24	GCCCAAATGAA	69	1	FALSE	0.46
Phf21a	NM_138755	CAGAGGATGGA	24	GCCCAAATGAA	69	1	TRUE	0.46
Fam172a	NM_138312	AGATCGATGTC	0	ATAAACATGGC	48	1	FALSE	0.46
Rasl11a	NM_026864	GCGCCCATGCG	0	CTCACCATGTC	15	1	FALSE	0.46
Trappc6a	NM_025960	CGGCGTATGGC	63.2	ACCGAGATGGT	39	1	FALSE	0.46
Dusp6	NM_026268	ACCCCCATGAT	62	TCGGAAATGGC	39	1	FALSE	0.46
Gse1	NM_001145896	CCTGGCATGAA	0	AAAGGCATGAG	9	2	FALSE	0.46
Cc2d1b	NM_177045	GCCAAGATGCC	171	GAGGACATGCT	99	1	FALSE	0.46
Thyn1	NM_144543	GAGGCCATGCC	203.4	CTTGAGATGAC	126	1	FALSE	0.46
Jup	NM_010593	GCCACCATGGA	404.4	GAGGTGATGAA	9	1	FALSE	0.46
Tmed2	NM_019770	CGCACCATGGT	118.2	ACCAAGATGGG	126	1	FALSE	0.46
Hmox1	NM_010442	CCGGTGATGGA	299.2	GACAGCATGCC	24	1	FALSE	0.46
Fam100a	NM_145359	GGCGCCATGTC	65.8	GTGAACATGGA	12	1	FALSE	0.46
Ccdc134	NM_172428	TCAGATATGGA	10	AAGAAGATGTT	111	1	FALSE	0.46
Atp5k	NM_007507	GACAAAATGGT	1096.2	ATCGGCATGGC	66	1	FALSE	0.46
Sash1	NM_175155	GCGGCCATGGA	38.2	GACGTGATGGG	123	1	FALSE	0.46
Ccdc41	NM_029852	ACAAATATGGA	0	CAAAATATGTT	72	1	FALSE	0.46
Rilpl1	NM_021430	AGGGCCATGGA	33.2	ACCGTCATGGA	72	1	FALSE	0.46
Scp2	NM_011327	GGAGCCATGCC	47.6	GTTGGCATGAC	60	1	FALSE	0.46
Zmym3	NM_001177987	AAGGCCATGGA	0	CCAGCCATGGA	129	2	FALSE	0.46
Ptprj	NM_008982	AGCCGCATGAC	11.8	GCTGCCATGTC	180	2	FALSE	0.46
Gstp2	NM_181796	GCAGCCATGCC	0.6	GAGGCCATGCG	51	1	FALSE	0.46
G6pc3	NM_175935	TTCACCATGGA	8.2	ATCATAATGGC	30	1	FALSE	0.46
Nars	NM_001142950	GTGTCTATGTC	694.6	GCAGAGATGGT	33	1	FALSE	0.46
Nars	NM_027350	GTGTCTATGTC	694.6	GCAGAGATGGT	33	1	TRUE	0.46
Artn	NM_009711	AAAGCTATGGA	2	GACCCAATGTC	129	1	FALSE	0.46
Cluap1	NM_029738	AGCGCCATGTC	29.4	ACCGAGATGAT	33	1	FALSE	0.46
Zfp362	NM_001081098	TGAAGGATGAG	15	TCTAGGATGGC	39	1	FALSE	0.46
Spry4	NM_011898	AGCCTCATGGA	27.8	TCAGTCATGGT	51	1	FALSE	0.46
Trp53bp1	NM_013735	GCCGGGATGCC	0	GAGCAGATGGA	15	1	FALSE	0.46
Zbtb42	NM_001100460	GGCGGCATGGA	7	GACTTCATGTA	246	1	FALSE	0.46
2310007B03Rik	NM_001159940	TCAGGGATGCC	17.6	TCAGAGATGCC	15	1	FALSE	0.46
2310007B03Rik	NM_172411	TCAGGGATGCC	17.6	TCAGAGATGCC	15	1	TRUE	0.46
Isyna1	NM_023627	GCCACGATGGA	227	GGGGTCATGTT	183	1	FALSE	0.46
Nes	NM_016701	AGCGACATGGA	110	TTTCAGATGTG	33	1	FALSE	0.45
Strn4	NM_001039878	GCCTCCATGAT	87	TCCATGATGGA	3	1	FALSE	0.45
Strn4	NM_133789	GCCTCCATGAT	87	TCCATGATGGA	3	1	TRUE	0.45
Pnpo	NM_134021	GCTTACATGAC	37	GCAGTCATGGA	93	1	FALSE	0.45
Rae1	NM_175112	GCCAACATGAG	69	ACCAGCATGTT	48	1	FALSE	0.45
Wfikkn1	NM_001100454	GTCCCCATGCC	0	CCTGGCATGTG	102	1	FALSE	0.45
Cuta	NM_026307	GGCTGCATGAA	102	CTTTGGATGCC	69	2	FALSE	0.45
Tox	NM_145711	AGTGAAATGGA	10	GAGAACATGTA	117	1	FALSE	0.45
4933437F05Rik	NM_027744	GTGGACATGGA	0	ATGGAAATGCT	6	1	FALSE	0.45
Bambi	NM_026505	GCGTCAATGGA	3.8	TGCGCCATGGC	54	1	FALSE	0.45
Anapc5	NM_001042491	AGCCCGATGAT	80.4	CCGATGATGAC	3	1	FALSE	0.45
Anapc5	NM_021505	AGCCCGATGAT	80.4	CCGATGATGAC	3	1	TRUE	0.45
Dppa3	NM_139218	ATCGCCATGGA	71.6	GACCCAATGAA	30	1	FALSE	0.45
Fahd1	NM_023480	GGTCACATGAC	0	TGTACTATGGC	18	1	FALSE	0.45
Gstm3	NM_010359	AGCGCCATGCC	3	ATGCCTATGAC	6	1	FALSE	0.45
Mfap1b	NM_001081975	GTCACCATGTC	50.8	GCACTCATGAA	21	1	FALSE	0.45
Mfap1a	NM_026220	GTCACCATGTC	40.6	GCACTCATGAA	21	1	FALSE	0.45
Eef2	NM_007907	GCCACCATGGT	61.8	GCCATCATGGA	36	1	FALSE	0.45
Qk	NM_001159516	TGGAATATGGT	419.6	GGGGAAATGGA	12	1	FALSE	0.45
Qk	NM_001159517	TGGAATATGGT	419.6	GGGGAAATGGA	12	1	TRUE	0.45
Qk	NM_021881	TGGAATATGGT	419.6	GGGGAAATGGA	12	1	TRUE	0.45
Ptpn9	NM_019651	GGCGGGATGGA	4	CCGGACATGGC	30	1	FALSE	0.45
Trip12	NM_133975	GTGCCAATGTC	164.2	GAGAAAATGGC	1065	1	FALSE	0.45
Dclre1a	NM_018831	CAAGAAATGGA	0.8	TTGGCCATGTT	54	1	FALSE	0.45
Rxra	NM_011305	GCAGACATGGA	14	GGCTCCATGGC	84	1	FALSE	0.45
1810030N24Rik	NM_025471	GCCAAGATGTC	32	CCTGTGATGGC	147	1	FALSE	0.45
Pcnxl4	NM_026327	TCCTGAATGGG	1	GGAAGTATGAG	9	1	FALSE	0.45
Socs3	NM_007707	TGCGCCATGGT	33.8	GCCGGGATGAG	33	1	FALSE	0.45
Opa3	NM_207525	GCCGAGATGGT	16.4	TTCCCCATGGC	21	1	FALSE	0.45
Sp4	NM_001166385	TGCGGGATGAG	0	GCGGCGATGGC	45	1	FALSE	0.45
Sp4	NM_009239	TGCGGGATGAG	0	GCGGCGATGGC	45	1	TRUE	0.45
Laptm4a	NM_008640	GTCTGTATGTG	1	TTCCGGATGGT	225	1	FALSE	0.45
Tma7	NM_183250	GGCGCCATGTC	2	AAGGAGATGGA	63	1	FALSE	0.45
Galk2	NM_175154	TGAAACATGCC	0	AAAGAGATGTT	39	1	FALSE	0.45
Scaper	NM_001081341	TAAAGAATGAT	0	AGAATGATGGC	3	1	FALSE	0.45
Spsb3	NM_001163751	GGGCCAATGCA	0	TCCACTATGGC	93	2	FALSE	0.45
Fam82a1	NM_201361	CCCAGAATGCC	1	GGCATCATGGC	39	1	FALSE	0.45
Ddt	NM_010027	GCTAACATGCC	165.6	CCTGGCATGAC	135	1	FALSE	0.45
Trappc3	NM_013718	GGCACCATGTC	26.2	AAGAAAATGAG	39	1	FALSE	0.45
Polb	NM_011130	GGCGCCATGAG	41.4	ACGGACATGCT	51	1	FALSE	0.45
8-Mar	NM_027920	GCTGGGATGAG	0	ATGAGCATGCC	6	1	FALSE	0.45
Gcnt2	NM_008105	TGAGGCATGCC	1	TCGGTGATGCT	126	3	FALSE	0.45
Smarcd2	NM_031878	AGAGAGATGGA	0	GAGGGTATGGG	9	2	FALSE	0.45
Aldh3a2	NM_007437	CCGGCCATGGA	18	CGGAGGATGGT	96	1	FALSE	0.45
5730419I09Rik	NM_001109688	GCCGTGATGCC	25.6	CCGGTGATGGA	51	1	FALSE	0.45
5730419I09Rik	NM_029081	GCCGTGATGCC	25.6	CCGGTGATGGA	51	1	TRUE	0.45
5730419I09Rik	NM_029897	GCCGTGATGCC	25.6	CCGGTGATGGA	51	1	TRUE	0.45
Keap1	NM_001110305	AACCCCATGCA	15	GCAGTGATGTA	93	2	FALSE	0.45
Keap1	NM_001110306	AACCCCATGCA	15	GCAGTGATGTA	93	2	TRUE	0.45
Keap1	NM_001110307	AACCCCATGCA	15	GCAGTGATGTA	93	2	TRUE	0.45
Psmd10	NM_001164177	GGCGAAATGGA	79.2	AACATAATGAT	24	1	FALSE	0.45
Psmd10	NM_016883	GGCGAAATGGA	79.2	AACATAATGAT	24	1	TRUE	0.45
Kat2b	NM_001190846	GTCGTGATGAG	0	CCTGAAATGGC	12	1	FALSE	0.45
Nmd3	NM_133787	CGAACCATGGA	242	GAGTACATGGC	9	1	FALSE	0.45
Epha1	NM_023580	GGCGCCATGGA	19.6	ACTCTAATGGA	93	1	FALSE	0.45
Gne	NM_001190414	CAAGTCATGGA	43.2	CCGATCATGTT	84	1	FALSE	0.45
Cmtm6	NM_026036	CGGGCGATGGA	154.8	AGCTCCATGTT	438	1	FALSE	0.44
Arhgef2	NM_008487	TGGATTATGTC	188.4	GAGAAGATGAA	81	2	FALSE	0.44
Mob4	NM_025283	GGCACTATGGT	202.4	ATGGTCATGGC	6	1	FALSE	0.44
Aes	NM_010347	ACTGACATGAT	82.2	GACATGATGTT	3	1	FALSE	0.44
Bmf	NM_138313	TGCGGGATGCC	8	GGAGAGATGGA	258	1	FALSE	0.44
Gale	NM_178389	GGCGCCATGGA	20.4	GACTCCATGCC	129	1	FALSE	0.44
Slco4a1	NM_148933	CTGGACATGCC	13.2	CACGCGATGGG	15	1	FALSE	0.44
Romo1	NM_001164216	AACGAGATGCC	68.2	GTGAAGATGGG	60	2	FALSE	0.44
Sprtn	NM_001111141	AGCGGGATGGA	29	GTGCAGATGGC	54	1	FALSE	0.44
Wdr62	NM_146186	GACAGCATGAT	43.4	AGCATGATGGC	3	1	FALSE	0.44
Eif4g1	NM_001005331	AATGAAATGAA	151.8	ACACAAATGAA	120	1	FALSE	0.44
Eif4g1	NM_145941	AATGAAATGAA	151.8	ACACAAATGAA	120	1	TRUE	0.44
Tnpo1	NM_178716	TCTGGGATGGT	18	ACCAAGATGGA	24	1	FALSE	0.44
Plekhj1	NM_023900	GGCGGGATGCG	150.4	GCAGAGATGGC	51	1	FALSE	0.44
C330006A16Rik	NM_001256521	GGCCCAATGCC	5	CCGGTCATGCC	9	1	FALSE	0.44
C330006A16Rik	NM_001256522	GGCCCAATGCC	5	CCGGTCATGCC	9	1	TRUE	0.44
Klhl13	NM_026167	GAAGTGATGGA	257.4	AGTGAAATGGG	102	1	FALSE	0.44
Camk2n2	NM_028420	CCCGCCATGTC	4	GACAAGATGGG	33	1	FALSE	0.44
Hdac8	NM_027382	TGGGAGATGGA	52.4	ATGGAGATGCC	6	1	FALSE	0.44
Dap	NM_146057	GGCGCCATGTC	36.4	GGCGGGATGCG	69	1	FALSE	0.44
Riok1	NM_024242	CTAGCCATGGA	43.8	GACAGGATGGC	21	1	FALSE	0.44
Myadm	NM_001093764	GCAGCCATGCC	130	GGGCCCATGGG	171	1	FALSE	0.44
Myadm	NM_001093766	GCAGCCATGCC	130	GGGCCCATGGG	171	1	TRUE	0.44
Myadm	NM_016969	GCAGCCATGCC	130	GGGCCCATGGG	171	1	TRUE	0.44
Myadm	NM_001093765	GCAGCCATGCC	130	GGGCCCATGGG	171	1	TRUE	0.44
Psat1	NM_177420	AGCACCATGGA	857.4	CTCGAAATGAG	123	1	FALSE	0.44
Spire1	NM_176832	GAAACCATGGA	0	CAAGAAATGGA	66	1	FALSE	0.44
A4galt	NM_001004150	ATCTTTATGGG	0	GAGACCATGTC	33	1	FALSE	0.44
A4galt	NM_001170954	ATCTTTATGGG	0	GAGACCATGTC	33	1	TRUE	0.44
Mettl20	NM_001252097	GCCAAGATGAG	0	GCAGGAATGGC	51	1	FALSE	0.44
Hnrnpl	NM_177301	GCCGCCATGTC	82.8	GGAGCGATGGT	93	1	FALSE	0.44
Celf2	NM_001110228	GCATTGATGTT	0	GAAAGCATGCG	54	2	FALSE	0.44
Celf2	NM_001160293	GCATTGATGTT	0	GAAAGCATGCG	54	2	TRUE	0.44
Celf2	NM_010160	GCATTGATGTT	0	GAAAGCATGCG	54	2	TRUE	0.44
Tor1aip2	NM_172843	AAAAAGATGTC	1	ACAAACATGAG	33	1	FALSE	0.44
Osgin2	NM_145950	CTCTCCATGCC	42.4	AAAGGGATGCC	132	1	FALSE	0.44
Prdm15	NM_144789	GGAGACATGTG	2	TCAGCAATGGC	78	1	FALSE	0.44
Usp22	NM_001004143	CCCGCCATGGT	8.2	GAGGCCATGGA	33	1	FALSE	0.44
Magohb	NM_025564	GTAAAAATGTC	185.6	ATGTCTATGGG	6	1	FALSE	0.44
Slc6a9	NM_008135	GCCACCATGGT	6	AAAGGGATGTT	24	1	FALSE	0.44
Ssu72	NM_026899	GGTGCCATGCC	289	CGGAGCATGGA	57	1	FALSE	0.44
Ash1l	NM_138679	CTTGTGATGGA	0	ACTGCTATGTT	21	1	FALSE	0.44
Ccdc73	NM_177600	ACTAACATGGA	0	GAGACAATGGT	66	1	FALSE	0.44
Tcfl5	NM_178254	GCCGGCATGTC	5.8	GTGGAGATGAC	144	1	FALSE	0.44
Smad4	NM_008540	GAACAAATGGA	35	GACAATATGTC	9	1	FALSE	0.44
G0s2	NM_008059	GCTCAGATGGA	3	AAGGAGATGAT	39	1	FALSE	0.44
Cited1	NM_007709	TCTGAAATGCC	20.6	CCAACTATGTC	9	1	FALSE	0.44
Dusp4	NM_176933	GGCGACATGGT	410	GTGACGATGGA	9	1	FALSE	0.44
Gng8	NM_010320	GTTCCCATGTC	0	AACAACATGGC	12	1	FALSE	0.44
Sumo1	NM_009460	GTCACCATGTC	45.4	GTGAAAATGAC	117	1	FALSE	0.44
Stk36	NM_175031	CTTGCCATGGA	0	TTGGAGATGAT	24	1	FALSE	0.44
Hjurp	NM_198652	TACGCCATGGA	96	GAGTCTATGGG	9	1	FALSE	0.44
Scd3	NM_024450	ACCAGCATGCC	0	GAAGAGATGAC	27	1	FALSE	0.44
Tnfsf11	NM_011613	CGCGCCATGCG	0	GAGGAGATGGG	51	1	FALSE	0.44
2810021B07Rik	NM_025479	CCTGATATGCA	55.4	AAAAGAATGTC	390	1	FALSE	0.44
Rnaseh1	NM_011275	TGAGTGATGCG	21.6	CTCGGGATGTT	78	1	FALSE	0.44
Cep57l1	NM_001243074	TCCCAGATGCC	3	CTGACAATGGA	78	2	FALSE	0.43
Cep57l1	NM_001243075	TCCCAGATGCC	3	CTGACAATGGA	78	2	TRUE	0.43
Arpp19	NM_001142655	GCGCCCATGGA	0	AGCACCATGTC	99	2	FALSE	0.43
Gas2l3	NM_001033331	GTGTAGATGAC	15	ATGACCATGCA	6	1	FALSE	0.43
Gas2l3	NM_001079876	GTGTAGATGAC	15	ATGACCATGCA	6	1	TRUE	0.43
Cebpd	NM_007679	GCCGCCATGAG	9.4	CCTGCCATGTA	153	1	FALSE	0.43
Zfp286	NM_138949	AGGGGCATGGA	1	GTGATCATGGA	18	1	FALSE	0.43
1190007I07Rik	NM_001135567	TCCACCATGCC	4	TTGAAAATGCT	36	1	FALSE	0.43
1190007I07Rik	NM_001135568	TCCACCATGCC	4	TTGAAAATGCT	36	1	TRUE	0.43
1190007I07Rik	NM_001135569	TCCACCATGCC	4	TTGAAAATGCT	36	1	TRUE	0.43
Trappc10	NM_001081055	ACGCCCATGGA	2	TACACCATGGA	42	1	FALSE	0.43
Atox1	NM_009720	TCAGTCATGCC	1	GTGGACATGAC	27	1	FALSE	0.43
5430407P10Rik	NM_001159657	GTGGGGATGCC	5	TTCACTATGGA	135	1	FALSE	0.43
5430407P10Rik	NM_144883	GTGGGGATGCC	5	TTCACTATGGA	135	1	TRUE	0.43
Eml1	NM_001043336	AGCAGCATGGA	0	GTCCAGATGCA	45	1	FALSE	0.43
Pcbp3	NM_021568	CTGCCTATGGG	12	GGGAAGATGGA	96	1	FALSE	0.43
Osgep	NM_133676	GGCACCATGCC	109	CCTGGCATGGG	243	1	FALSE	0.43
Rbm38	NM_019547	GCCCCGATGCT	20.2	AGCGCCATGCA	63	1	FALSE	0.43
Ksr1	NM_013571	CGAGGCATGGA	1	GCAGCGATGGG	30	1	FALSE	0.43
Zfp771	NM_177362	ACCAAGATGCC	31.8	GAAGAGATGCA	42	1	FALSE	0.43
1190002H23Rik	NM_025427	TTCTCCATGAA	0	CCGGCCATGGA	57	1	FALSE	0.43
Rabepk	NM_145522	CAGGACATGCG	4	GGCATCATGAA	24	1	FALSE	0.43
Slc25a44	NM_001145877	AGGGGTATGCC	1	GGCACAATGGA	57	1	FALSE	0.43
Slc25a44	NM_178696	AGGGGTATGCC	1	GGCACAATGGA	57	1	TRUE	0.43
Dmrtc1c2	NM_001142690	GAGCAGATGAG	0	AGAACCATGGG	15	1	FALSE	0.43
Dmrtc1c1	NM_001142691	GAGCAGATGAG	0	AGAACCATGGG	15	1	FALSE	0.43
Tcp11	NM_013687	ACCAGGATGCC	23	CTAGGTATGAC	360	2	FALSE	0.43
Stk31	NM_029916	CCTGGTATGTG	14	GTCCAAATGGA	69	1	FALSE	0.43
Ntn1	NM_008744	CACAGCATGAT	14.8	AGCATGATGCG	3	1	FALSE	0.43
Dpy19l1	NM_172920	GCCAAGATGGT	152.6	AGGGAGATGGC	384	1	FALSE	0.43
Map3k4	NM_011948	GCACGGATGAG	33.8	GCCGCCATGGA	63	1	FALSE	0.43
Psmd6	NM_025550	GTAGCCATGCC	468.4	GAGTTGATGGC	123	1	FALSE	0.43
Gsk3a	NM_001031667	GGCGCCATGAG	10.8	GGGGCTATGGG	165	1	FALSE	0.43
Nrarp	NM_025980	GGCAACATGAG	5	CAGAACATGAC	108	1	FALSE	0.43
Casz1	NM_001159344	CGGAGAATGGA	1	CCTCCAATGGC	60	1	FALSE	0.43
Casz1	NM_027195	CGGAGAATGGA	1	CCTCCAATGGC	60	1	TRUE	0.43
Fam58b	NM_197989	GGCCTCATGGA	45.8	TTTATCATGGA	108	1	FALSE	0.43
Siva1	NM_013929	GCTACCATGCC	254	GGACAGATGTT	255	2	FALSE	0.43
Pck2	NM_028994	TTTGCTATGCT	51.2	GGTGCCATGGC	81	1	FALSE	0.43
AK010878	NM_001142938	GTCGCCATGGA	281.6	GTCCGGATGAA	117	1	FALSE	0.43
Gm20604	NM_001142939	GTCGCCATGGA	281.6	GTCCGGATGAA	117	1	FALSE	0.43
Dlc1	NM_015802	ACCTTAATGTG	5	GACACCATGAT	24	2	FALSE	0.43
Cdc42se2	NM_178626	GAGAGCATGAG	98	CGAAGTATGAT	81	1	FALSE	0.43
Ccl27b	NM_001199961	CTGCGAATGTG	0	AGTCCGATGTC	24	3	FALSE	0.43
Gm13306	NM_001199962	CTGCGAATGTG	0	AGTCCGATGTC	24	3	FALSE	0.43
LOC100861978	NM_001267702	CTGCGAATGTG	0	AGTCCGATGTC	24	3	FALSE	0.43
Loh12cr1	NM_001170479	TTGGAGATGCC	0	GCCAAGATGGA	93	2	FALSE	0.43
D030056L22Rik	NM_177640	TGGCCCATGGC	45.8	GGGATCATGGC	147	1	FALSE	0.43
Clptm1l	NM_146047	GGCGCCATGTG	1	TGGGTCATGTA	78	1	FALSE	0.43
Caprin1	NM_001111289	CTAAAGATGCC	601.4	GAGGCCATGAA	153	2	FALSE	0.43
Caprin1	NM_001111290	CTAAAGATGCC	601.4	GAGGCCATGAA	153	2	TRUE	0.43
Caprin1	NM_001111292	CTAAAGATGCC	601.4	GAGGCCATGAA	153	2	TRUE	0.43
Sec14l1	NM_001166506	ACAACCATGGT	35.4	TTAATTATGGC	57	1	FALSE	0.43
Sec14l1	NM_001166507	ACAACCATGGT	35.4	TTAATTATGGC	57	1	TRUE	0.43
Sec14l1	NM_028777	ACAACCATGGT	35.4	TTAATTATGGC	57	1	TRUE	0.43
Bok	NM_016778	TCGGCCATGGA	4	GAGATCATGGA	42	1	FALSE	0.43
Stx5a	NM_001167799	GACTCGATGAT	67.6	GACACCATGTC	162	1	FALSE	0.43
Stx5a	NM_019829	GACTCGATGAT	67.6	GACACCATGTC	162	1	TRUE	0.43
Gpm6b	NM_001177957	GATGGTATGAA	0	CCAGCCATGGA	12	1	TRUE	0.43
Gpm6b	NM_001177960	GATGGTATGAA	0	CCAGCCATGGA	12	1	TRUE	0.43
2210404O07Rik	NM_001099917	CTGGCCATGGA	0	ATCCTCATGCT	144	1	FALSE	0.43
Gata2	NM_008090	TGGACCATGGA	4	CGCTGGATGGC	30	1	FALSE	0.43
1190005F20Rik	NM_026876	GTAACTATGGA	63.6	GAGAATATGGC	9	1	FALSE	0.42
Timm8a1	NM_013898	GCCGGGATGGA	24	CACCAGATGAC	114	1	FALSE	0.42
Slc45a4	NM_001033219	GTGGTAATGAA	34.4	ATGAAAATGGC	6	2	FALSE	0.42
Ankrd11	NM_001081379	AGAACGATGCC	19	AACGACATGGT	60	1	FALSE	0.42
Zfp26	NM_011753	AAAGAGATGGA	66	GAAAGCATGCT	84	1	FALSE	0.42
Luc7l2	NM_001170848	GCCGCCATGTC	47.6	GCCCAGATGCG	18	1	FALSE	0.42
Luc7l2	NM_001170849	GCCGCCATGTC	47.6	GCCCAGATGCG	18	1	TRUE	0.42
Luc7l2	NM_138680	GCCGCCATGTC	47.6	GCCCAGATGCG	18	1	TRUE	0.42
Traf4	NM_009423	CCCGCCATGCC	128.8	AAGCCCATGCG	72	1	FALSE	0.42
Pcdhgb8	NM_033580	AGAAGGATGGA	0	GAAGAAATGGC	123	1	FALSE	0.42
Pdia6	NM_027959	GACAGAATGCG	557.2	ATCGGCATGGC	15	1	FALSE	0.42
Gatad1	NM_026033	GCCAGCATGCC	35.6	TGCAGCATGTG	30	1	FALSE	0.42
Eid2	NM_198425	TCCGACATGTC	62.8	CGCCCAATGGC	141	1	FALSE	0.42
Papd7	NM_001169131	AACTTCATGTC	0	GCAGCCATGAG	27	1	FALSE	0.42
Papd7	NM_198600	AACTTCATGTC	0	GCAGCCATGAG	27	1	TRUE	0.42
Ltbr	NM_010736	GCCGCCATGCG	14.6	GAGCCCATGCA	159	1	FALSE	0.42
Gspt2	NM_008179	CACACCATGGA	1.4	GTGGACATGGA	54	1	FALSE	0.42
Fam98a	NM_133747	AGTAGCATGGA	165.2	GACCTCATGGA	15	1	FALSE	0.42
Aacs	NM_030210	GCAACCATGTC	28	GAGATCATGGA	36	1	FALSE	0.42
Esx1	NM_007957	CCGGTCATGGA	0	GTGGAGATGGA	204	1	FALSE	0.42
Zfp473	NM_178734	GGGACCATGGA	0	TTAGCCATGGA	87	1	FALSE	0.42
Dcun1d4	NM_001190734	GACCTCATGGA	0	GAGGAAATGAG	51	1	FALSE	0.42
Tnks1bp1	NM_001081260	TATGTGATGAA	111	ACAGCCATGGC	33	1	FALSE	0.42
Dhrs7b	NM_001172112	AAAGGTATGCT	7	AGGGTCATGGA	18	2	FALSE	0.42
Dpy30	NM_024428	TCCGCCATGGA	1203.2	GAGCAGATGCT	15	1	FALSE	0.42
Dpy30	NM_001146223	TCCGCCATGGA	1203.2	GAGCAGATGCT	15	1	TRUE	0.42
Dpy30	NM_001146224	TCCGCCATGGA	1203.2	GAGCAGATGCT	15	1	TRUE	0.42
Dpy30	NM_001146222	TCCGCCATGGA	1203.2	GAGCAGATGCT	15	1	TRUE	0.42
Rwdd3	NM_025637	ACGGATATGGT	0	TGGGAGATGTT	69	1	FALSE	0.42
Rwdd3	NM_028456	ACGGATATGGT	0	TGGGAGATGTT	69	1	TRUE	0.42
Taf9	NM_001015889	GATATCATGGA	100.2	GGCAAGATGGC	15	1	FALSE	0.42
Taf9	NM_027139	GATATCATGGA	100.2	GGCAAGATGGC	15	1	TRUE	0.42
Fmr1nb	NM_001166619	TCCAACATGCC	18.8	CTCAGTATGTA	123	1	FALSE	0.42
Fmr1nb	NM_001166620	TCCAACATGCC	18.8	CTCAGTATGTA	123	1	TRUE	0.42
Fmr1nb	NM_174993	TCCAACATGCC	18.8	CTCAGTATGTA	123	1	TRUE	0.42
Hmg20a	NM_025812	AGGGAGATGGA	196.2	AGCTTGATGGC	12	1	FALSE	0.42
Renbp	NM_001164704	AAGCAGATGAT	909.8	CAGATGATGGA	3	1	FALSE	0.42
Renbp	NM_023132	AAGCAGATGAT	909.8	CAGATGATGGA	3	1	TRUE	0.42
Cav1	NM_007616	GCCAGCATGTC	21	AAGGCCATGGC	93	1	FALSE	0.42
Srp9	NM_012058	GCCACGATGCC	199.6	GACCCCATGAA	66	1	FALSE	0.42
Thbs4	NM_011582	GTCACCATGCC	1	ACTGTGATGGG	279	1	FALSE	0.42
Rasl11b	NM_026878	GCGGCGATGCG	4	CAGAACATGTG	18	1	FALSE	0.42
Sipa1l2	NM_001081337	GTGGACATGAG	0	AGAACCATGCA	81	1	FALSE	0.42
Egfr	NM_007912	TCAGAGATGCG	28	CAGAGGATGTA	159	1	FALSE	0.42
Egfr	NM_207655	TCAGAGATGCG	28	CAGAGGATGTA	159	1	TRUE	0.42
Serp2	NM_001160326	CAAGCCATGGT	4	ATCCGGATGGC	24	1	FALSE	0.42
Cdc42ep4	NM_001163346	AGCACGATGCC	54.8	GCCGAGATGAT	75	1	FALSE	0.42
Cdc42ep4	NM_020006	AGCACGATGCC	54.8	GCCGAGATGAT	75	1	TRUE	0.42
Fam3a	NM_025473	GTGGACATGAG	0	ATCATTATGGG	45	1	FALSE	0.42
Net1	NM_019671	CCGGACATGGA	19.2	GTCTCAATGCT	63	1	FALSE	0.42
Tma16	NM_025465	ATCGCCATGCC	5	GGAAAAATGGT	24	1	FALSE	0.42
Ap1g1	NM_009677	CCGAGGATGCC	7.4	CGAGAAATGAT	75	1	FALSE	0.42
Tdg	NM_011561	CAACAAATGAT	76.4	CAAATGATGGC	3	2	FALSE	0.42
Gm7325	NM_001177468	CCTGCCATGCC	53.2	CTCCCGATGGT	21	2	FALSE	0.42
Gm7325	NM_001177469	CCTGCCATGCC	53.2	CTCCCGATGGT	21	2	TRUE	0.42
Mfsd12	NM_028657	GCCGCGATGTC	33.4	GCCGGCATGTG	108	1	FALSE	0.42
Ypel2	NM_001005341	GCGCCAATGGT	10	GTGAAGATGAC	9	1	FALSE	0.42
Rps6ka1	NM_009097	GGCGCGATGCC	69.2	CCGCTCATGGA	36	1	FALSE	0.42
Eif5	NM_178041	GCCAAAATGTC	74	TACAAGATGCC	51	1	FALSE	0.42
Eif5	NM_173363	GCCAAAATGTC	74	TACAAGATGCC	51	1	TRUE	0.42
Gnai3	NM_010306	GCCGCCATGGG	102.6	AGCAAGATGAT	51	1	FALSE	0.41
Celf4	NM_001146292	TTCTCTATGTA	0	ATAAAGATGGC	12	1	FALSE	0.41
Celf4	NM_001146293	TTCTCTATGTA	0	ATAAAGATGGC	12	1	TRUE	0.41
Celf4	NM_001146294	TTCTCTATGTA	0	ATAAAGATGGC	12	1	TRUE	0.41
Celf4	NM_001174074	TTCTCTATGTA	0	ATAAAGATGGC	12	1	TRUE	0.41
Celf4	NM_133195	TTCTCTATGTA	0	ATAAAGATGGC	12	1	TRUE	0.41
Celf2	NM_001110229	CAGACAATGGT	0	AACAAGATGAA	108	2	FALSE	0.41
Celf2	NM_001110230	CAGACAATGGT	0	AACAAGATGAA	108	2	TRUE	0.41
Celf2	NM_001160292	CAGACAATGGT	0	AACAAGATGAA	108	2	TRUE	0.41
Stub1	NM_019719	GGCGCCATGAA	272.4	CTGAAGATGCA	219	1	FALSE	0.41
Rcan1	NM_001081549	CCGGGCATGGA	39.2	TGCGAGATGGA	159	1	FALSE	0.41
Rpusd2	NM_173450	GCTGTCATGTG	20	AAGGCGATGAC	102	1	FALSE	0.41
Usp54	NM_030180	ACAATAATGTC	3	CAAGGGATGTT	51	1	FALSE	0.41
Rnf24	NM_178607	TCATCCATGAG	0	TTCAGGATGCC	33	1	FALSE	0.41
Fcho2	NM_172591	GGCAAGATGGT	46.8	ATGGTCATGGC	6	1	FALSE	0.41
Gsc2	NM_029469	CTCCCTATGTA	0	GCGGGCATGGC	39	1	FALSE	0.41
Dennd2a	NM_172477	ACCCTCATGCT	8	GTGGACATGCT	21	1	FALSE	0.41
Sox11	NM_009234	CGGACCATGGT	73.4	GAGTTCATGGC	78	1	FALSE	0.41
Agfg2	NM_145566	GGAGAGATGGT	76	ATGGTGATGGC	6	1	FALSE	0.41
Agfg2	NM_178162	GGAGAGATGGT	76	ATGGTGATGGC	6	1	TRUE	0.41
Spag9	NM_001199203	GCCACCATGGA	8.8	GCCGTGATGTC	57	1	FALSE	0.41
Spag9	NM_001199204	GCCACCATGGA	8.8	GCCGTGATGTC	57	1	TRUE	0.41
Spag9	NM_027569	GCCACCATGGA	8.8	GCCGTGATGTC	57	1	TRUE	0.41
Ndn	NM_010882	GCAGACATGTC	68.8	TGTGAGATGCA	63	1	FALSE	0.41
Tctn3	NM_026260	TGCCTTATGTG	5	GTCCTGATGCT	42	1	FALSE	0.41
Arsk	NM_029847	ACGGCCATGCC	2	CCCGCGATGCT	9	1	FALSE	0.41
Nup85	NM_001002929	GGCGCTATGGA	268.4	AAGCAAATGTG	66	1	FALSE	0.41
Mrfap1	NM_026242	GCGGCGATGCG	50.8	CACGAGATGCG	102	1	FALSE	0.41
Arc	NM_018790	GACCAGATGGA	55	GACCATATGAC	15	1	FALSE	0.41
Ptrh1	NM_178595	CCAGGGATGCG	20.8	CACGGAATGCC	90	1	FALSE	0.41
Zfp618	NM_028326	GGACCGATGAG	0	GGGACGATGAC	168	1	FALSE	0.41
Arhgap27	NM_133715	GCCGGGATGGT	0	GTGGATATGAT	9	1	FALSE	0.41
Necab2	NM_054095	GGCGAGATGTG	0	GCCAGGATGGG	111	1	FALSE	0.41
Atp13a2	NM_001164366	GCCGAAATGAG	14.8	CTGCTCATGGG	24	1	FALSE	0.41
Atp13a2	NM_029097	GCCGAAATGAG	14.8	CTGCTCATGGG	24	1	TRUE	0.41
Fignl1	NM_001163359	TTTGACATGGA	79.6	AGCTCCATGTC	18	1	FALSE	0.41
Fignl1	NM_001163360	TTTGACATGGA	79.6	AGCTCCATGTC	18	1	TRUE	0.41
Fignl1	NM_021891	TTTGACATGGA	79.6	AGCTCCATGTC	18	1	TRUE	0.41
Otx2	NM_144841	CTTAGCATGAT	8.2	AGCATGATGTC	3	1	FALSE	0.41
Mtl5	NM_001039657	GTGGCCATGGA	0	GGCGCCATGAC	24	1	FALSE	0.41
Mtl5	NM_001039658	GTGGCCATGGA	0	GGCGCCATGAC	24	1	TRUE	0.41
Nedd4	NM_010890	TCCAGCATGAG	1653.2	TCGGACATGGC	12	1	FALSE	0.41
Exd2	NM_133798	CTAAAGATGTC	6	GTGGCCATGGG	54	1	FALSE	0.41
Ndufa1	NM_019443	GCGGAGATGTG	1211.2	GCCATTATGGG	33	1	FALSE	0.41
Slc33a1	NM_015728	TCTGATATGTC	24.6	TCAGGCATGTT	51	1	FALSE	0.41
Eny2	NM_175009	GCGGTGATGGT	4	AGCAAGATGAA	15	1	FALSE	0.41
Cep170	NM_001099637	GCAGAAATGAG	32.2	CGAGAAATGAT	63	1	FALSE	0.41
Sirt4	NM_001167691	ATAAGAATGAG	7	CTCGTGATGAC	168	2	FALSE	0.41
Brms1	NM_134155	GCCCAGATGCC	17.6	GAAGAGATGGA	36	1	FALSE	0.41
Hiatl1	NM_133680	GGCGGCATGAG	7.8	TCAACCATGCC	69	1	FALSE	0.41
Hiatl1	NM_001083901	GGCGGCATGAG	7.8	TCAACCATGCC	69	1	TRUE	0.41
Sdad1	NM_172713	GCCACCATGTC	107	TCCAATATGGA	123	1	FALSE	0.41
Cfc1	NM_007685	GCACAGATGAG	0	TTGAAAATGCA	39	1	FALSE	0.41
Plk2	NM_152804	GCAACGATGGA	685.6	ACCAAGATGTG	48	1	FALSE	0.41
Gbp3	NM_018734	TGGACCATGGA	11	TACCTCATGAA	144	1	FALSE	0.41
Zdhhc18	NM_001017968	GGCCGCATGAA	50.2	CGGCTCATGCT	231	1	FALSE	0.41
Pmaip1	NM_021451	TCTGAGATGCC	101	GCGCAGATGCC	147	1	FALSE	0.41
Srcrb4d	NM_001160366	TTCTTGATGGG	0	GCAGAGATGCA	51	1	FALSE	0.41
Plekhb1	NM_001163182	GGAACCATGAG	0	GAAGAAATGGC	57	1	FALSE	0.41
Plekhb1	NM_013746	GGAACCATGAG	0	GAAGAAATGGC	57	1	TRUE	0.41
Amot	NM_153319	AAGGGCATGGA	0	CAACTGATGAG	138	1	FALSE	0.4
Gng5	NM_010318	AGCGCCATGTC	363.6	GCCGCCATGAA	27	1	FALSE	0.4
Tmco1	NM_001039483	GGCGAGATGAG	137.2	AGCACCATGTT	9	1	FALSE	0.4
Snrpd3	NM_026095	GCCAAGATGTC	1835.4	GACAACATGAA	114	1	FALSE	0.4
Caml	NM_007596	GAAAGCATGGA	46.6	CTGCTCATGAA	105	1	FALSE	0.4
Crabp2	NM_007759	GCCACTATGCC	12.6	GAGGAAATGCT	54	1	FALSE	0.4
Wdhd1	NM_172598	GGAAAGATGCC	115.2	AAGCCCATGAG	21	1	FALSE	0.4
Spr	NM_011467	CCAGGCATGGA	136	TCCGTGATGCT	111	1	FALSE	0.4
Setbp1	NM_053099	ATTATCATGGA	0	AGGGAAATGTT	15	1	FALSE	0.4
Slc25a40	NM_178766	AAAAGTATGGA	56.6	CAGCAAATGAT	57	1	FALSE	0.4
Hps3	NM_001146323	GCCGGGATGGT	9	CTGCGCATGGC	198	1	FALSE	0.4
Hps3	NM_001146324	GCCGGGATGGT	9	CTGCGCATGGC	198	1	TRUE	0.4
Hps3	NM_080634	GCCGGGATGGT	9	CTGCGCATGGC	198	1	TRUE	0.4
Map2k5	NM_011840	CCTGTAATGCT	4	TGTGCCATGGA	33	1	FALSE	0.4
Clk3	NM_007713	AGAACAATGCC	6.4	GCACCGATGCG	135	1	FALSE	0.4
Ccdc77	NM_026028	GACAGCATGAA	23	AAGAAAATGGC	102	1	FALSE	0.4
Zswim4	NM_172503	GGCCGGATGGA	10	ATCTGTATGTA	225	1	FALSE	0.4
Gps1	NM_001177874	TGGAAGATGCC	110.4	GAACCCATGCA	48	2	FALSE	0.4
4921524J17Rik	NM_025722	GGGAGCATGTC	47.8	GTGAAGATGGC	30	1	FALSE	0.4
Zmym5	NM_144842	TTGGACATGGA	11	GCAGATATGGA	21	1	FALSE	0.4
Zmym5	NM_001253752	TTGGACATGGA	11	GCAGATATGGA	21	1	TRUE	0.4
Zmym5	NM_001253753	TTGGACATGGA	11	GCAGATATGGA	21	1	TRUE	0.4
Exoc8	NM_198103	GCAGCCATGTC	32.6	AGCGAAATGTA	237	1	FALSE	0.4
D19Wsu162e	NM_001177812	AGGGGGATGGA	83	GGTGGCATGGC	27	1	FALSE	0.4
D19Wsu162e	NM_146099	AGGGGGATGGA	83	GGTGGCATGGC	27	1	TRUE	0.4
Taf9b	NM_001001176	GAGAAAATGGA	8	GCCAAGATGGC	15	1	FALSE	0.4
Sestd1	NM_175465	CGTGAAATGGA	124.2	ACAAGTATGGA	117	1	FALSE	0.4
Prpsap1	NM_026364	CGGAGGATGCC	256.6	CCGGCCATGAA	87	1	FALSE	0.4
Uggt2	NM_001081252	AAGGGGATGAG	4	GAATTTATGGC	138	1	FALSE	0.4
Epn1	NM_001252454	GGCACAATGTC	37.6	CGTCAGATGAA	27	1	FALSE	0.4
Epn1	NM_010147	GGCACAATGTC	37.6	CGTCAGATGAA	27	1	TRUE	0.4
Fam134c	NM_026501	GGGGAGATGGA	28.6	CGAGCTATGTC	72	2	FALSE	0.4
Zfat	NM_001145888	GTTGCCATGGA	0	ATCTTCATGTG	36	1	FALSE	0.4
Zfat	NM_198644	GTTGCCATGGA	0	ATCTTCATGTG	36	1	TRUE	0.4
Zbtb10	NM_177660	CGCGCCATGTC	10	AGTGAGATGAA	15	1	FALSE	0.4
Crebzf	NM_145151	AGCCCCATGAG	6.2	CTGAAGATGGA	255	1	FALSE	0.4
2810422J05Rik	NM_029366	AAAGAGATGGA	137.8	CTCAGCATGGT	51	1	FALSE	0.4
St13	NM_133726	CCCACCATGGA	820.8	GTGAAGATGTG	42	1	FALSE	0.4
St6galnac2	NM_009180	GCTCACATGGA	1	TTTCGGATGTT	30	1	FALSE	0.4
Amfr	NM_011787	GCCGCCATGCC	82.6	GTTTTGATGTT	273	1	FALSE	0.4
Pbx3	NM_016768	GGCGGGATGGA	4	TCCAGGATGCT	18	1	FALSE	0.4
Mcat	NM_001030014	GTCGCAATGAG	47.8	GTCGGCATGGG	222	1	FALSE	0.4
Birc2	NM_007465	CTACTCATGGA	1	CGTATAATGGA	63	1	FALSE	0.39
Txn1	NM_011660	GCCAAAATGGT	9267	TGCAAAATGAT	108	1	FALSE	0.39
Snrpb2	NM_021335	CCAAACATGGA	136.8	AACAACATGAA	39	1	FALSE	0.39
Gng12	NM_001177556	TCAAAGATGTC	54	GACCTGATGTC	117	1	FALSE	0.39
Gng12	NM_001177557	TCAAAGATGTC	54	GACCTGATGTC	117	1	TRUE	0.39
Gng12	NM_001177558	TCAAAGATGTC	54	GACCTGATGTC	117	1	TRUE	0.39
Gng12	NM_001177559	TCAAAGATGTC	54	GACCTGATGTC	117	1	TRUE	0.39
Gng12	NM_001177560	TCAAAGATGTC	54	GACCTGATGTC	117	1	TRUE	0.39
Gng12	NM_025278	TCAAAGATGTC	54	GACCTGATGTC	117	1	TRUE	0.39
BC067068	NM_207522	CGGAGGATGAG	21	AGCGTCATGGC	9	1	FALSE	0.39
Herpud2	NM_020586	AGCACCATGGA	14	AGTGGGATGGA	15	1	FALSE	0.39
Mlycd	NM_019966	GCTGTCATGCG	4.6	AGCGCCATGGA	114	1	FALSE	0.39
Fbxl15	NM_133694	ACAGCGATGGA	13	CCACCAATGGA	12	1	FALSE	0.39
Msn	NM_010833	GCCACCATGCC	105.6	ACCACCATGGA	33	1	FALSE	0.39
Cdc42se1	NM_001038708	GGGAACATGAG	97.2	CGCACTATGAT	84	1	FALSE	0.39
Cdc42se1	NM_172395	GGGAACATGAG	97.2	CGCACTATGAT	84	1	TRUE	0.39
Katna1	NM_011835	TTACATATGAC	41.4	ATGACCATGAG	6	1	FALSE	0.39
Fam100b	NM_176902	AGCGCCATGTC	521.4	CAGGTCATGAT	36	1	FALSE	0.39
Btbd2	NM_145361	CGCCCCATGAC	0	GACAAGATGGC	45	1	FALSE	0.39
Relt	NM_177073	AGGTCAATGTC	0	GGCCTGATGAT	18	1	FALSE	0.39
1110038D17Rik	NM_175133	CGGGTCATGAG	5	TCCAGGATGGT	117	1	FALSE	0.39
Fadd	NM_010175	ACTGCCATGGA	28.2	GATCTGATGGA	60	1	FALSE	0.39
Trip11	NM_028446	GCAGCGATGTC	5	AAGGATATGCT	108	1	FALSE	0.39
Nog	NM_008711	GGAGGCATGGA	8	GGCTTTATGGC	234	1	FALSE	0.39
Mobp	NM_001039364	AGTGAGATGAG	6	CAGAAAATGGC	12	1	FALSE	0.39
Mobp	NM_001039365	AGTGAGATGAG	6	CAGAAAATGGC	12	1	TRUE	0.39
Mobp	NM_008614	AGTGAGATGAG	6	CAGAAAATGGC	12	1	TRUE	0.39
Gcnt2	NM_133219	TAAATAATGAG	17.4	TACATCATGGT	294	3	FALSE	0.39
Stx12	NM_133887	ACTGTCATGTC	71.4	TTAGACATGTA	21	1	FALSE	0.39
Camkmt	NM_028576	CTGGAGATGGA	53.4	CCCGCGATGGG	66	1	FALSE	0.39
Nfe2l1	NM_001130451	GATCTCATGTC	31	TCCATCATGGA	9	1	FALSE	0.39
Nfe2l1	NM_001130452	GATCTCATGTC	31	TCCATCATGGA	9	1	TRUE	0.39
Esrrb	NM_011934	GGACTGATGGA	1	AACCGAATGTC	63	2	FALSE	0.39
Ankrd32	NM_134071	GGGAAGATGGA	0	ATCCAAATGAC	33	1	FALSE	0.39
Baiap2	NM_001037754	AGGACCATGTC	23.4	GAGGAGATGCA	24	1	FALSE	0.39
Baiap2	NM_001037755	AGGACCATGTC	23.4	GAGGAGATGCA	24	1	TRUE	0.39
Baiap2	NM_130862	AGGACCATGTC	23.4	GAGGAGATGCA	24	1	TRUE	0.39
Midn	NM_021565	CCGGGGATGGA	58.6	GCACCCATGAG	93	1	FALSE	0.39
Efcab10	NM_029152	GGAAACATGGA	1	CGGATCATGGA	60	1	FALSE	0.39
Rab1	NM_008996	AGTGACATGTC	504.8	TCCAGCATGAA	9	1	FALSE	0.39
3200002M19Rik	NM_027532	TAAGTGATGGA	21	GGAGCCATGTC	33	1	FALSE	0.39
Hspa5	NM_001163434	GCCGGCATGAT	830	GGCATGATGAA	3	1	FALSE	0.39
Hspa5	NM_022310	GCCGGCATGAT	830	GGCATGATGAA	3	1	TRUE	0.39
Lrsam1	NM_199302	CGGAGGATGCC	6	TACCAGATGTG	63	1	FALSE	0.39
Foxa3	NM_008260	CCGGGGATGCT	2	GTGAAGATGGA	18	1	FALSE	0.39
Zfp386	NM_001004066	AGAGCCATGGA	18.2	ATGGAGATGGA	6	1	FALSE	0.39
Zfp386	NM_019565	AGAGCCATGGA	18.2	ATGGAGATGGA	6	1	TRUE	0.39
Sh3glb1	NM_019464	CCCGGCATGAA	17.2	AACATCATGGA	9	1	FALSE	0.39
Notch3	NM_008716	GCCGCCATGGG	19	CGCCTGATGGC	42	1	FALSE	0.39
Tpd52	NM_001025261	GCTAGCATGGA	1.6	AGAGATATGGA	15	1	FALSE	0.39
Tpd52	NM_001025262	GCTAGCATGGA	1.6	AGAGATATGGA	15	1	TRUE	0.39
Rab11fip1	NM_001080813	GCCACCATGTC	67.2	GGGACCATGTG	39	1	FALSE	0.39
Rab11fip1	NM_029423	GCCACCATGTC	67.2	GGGACCATGTG	39	1	TRUE	0.39
Mmgt2	NM_175002	GGAACCATGGT	29.8	GTGCTGATGGG	27	1	FALSE	0.39
Bax	NM_007527	GCAGTGATGGA	1084.6	CAGATCATGAA	57	1	FALSE	0.39
Usp24	NM_183225	GGAGCCATGGA	73	CAGCACATGAC	24	1	FALSE	0.39
Hs6st1	NM_015818	TGACACATGCG	7.2	AGGACCATGGT	30	1	FALSE	0.39
Ncor2	NM_001253904	CAGAACATGGA	16.6	ATCACCATGGT	27	1	FALSE	0.39
Hif1a	NM_010431	TTCGCCATGGA	247.4	AAAAAGATGAG	36	1	FALSE	0.39
Drg1	NM_007879	GCCACCATGAG	488.6	GCCGAGATGGC	42	1	FALSE	0.39
Pced1a	NM_001114541	GGCAGCATGGT	12	AACGAGATGCC	24	1	FALSE	0.39
Pced1a	NM_178762	GGCAGCATGGT	12	AACGAGATGCC	24	1	TRUE	0.39
Cdr2l	NM_001080929	GGGGCCATGCG	7	GCGGGGATGGA	18	1	FALSE	0.39
Hist1h2bc	NM_023422	CCGAAGATGCC	11955	AAGGCCATGGG	177	1	FALSE	0.39
Nup155	NM_133227	GCCGACATGCC	138.8	GGCTCTATGAT	21	1	FALSE	0.39
Kifc1	NM_001195298	ACCACCATGGA	16	GACCAGATGGA	129	1	FALSE	0.39
Kifc5b	NM_053173	ACCACCATGGA	53	GACCAGATGGA	126	1	FALSE	0.39
Eftud1	NM_001159672	ATAACCATGGT	117.2	GATAAGATGAT	24	1	FALSE	0.39
Eftud1	NM_175317	ATAACCATGGT	117.2	GATAAGATGAT	24	1	TRUE	0.39
Klhl9	NM_172871	TCTCCCATGAA	172.4	GGCGACATGGG	27	1	FALSE	0.39
Pde4b	NM_001177982	AAAAGGATGCT	2	TCAGAGATGAG	33	4	FALSE	0.38
Madcam1	NM_013591	GCAGGCATGGA	36	GTGGCCATGGG	108	1	FALSE	0.38
Cog2	NM_029746	GGCGTGATGGA	50.8	CGCAGGATGAA	15	1	FALSE	0.38
Tjp2	NM_001198985	CGCGAGATGCC	21	CCAGGCATGGA	69	1	FALSE	0.38
Cryab	NM_009964	GCCACAATGGA	25.6	TCAGAGATGCG	201	1	FALSE	0.38
Ttc5	NM_001080949	GCTGGGATGAT	77.6	GGGATGATGGC	3	1	FALSE	0.38
Ttc5	NM_177625	GCTGGGATGAT	77.6	GGGATGATGGC	3	1	TRUE	0.38
Rbpj	NM_009035	GTAGTAATGCC	1.6	CTCCCCATGGA	78	3	FALSE	0.38
Psmd14	NM_021526	AGAAATATGGA	153.8	GGAGGTATGCC	30	1	FALSE	0.38
Htatip2	NM_001146053	GGCCGCATGGC	0	TTCAAGATGCA	45	3	FALSE	0.38
Clasp1	NM_001081276	CCTACCATGGA	30	CCGAGAATGGA	12	1	FALSE	0.38
Clasp1	NM_029709	CCTACCATGGA	30	CCGAGAATGGA	12	1	TRUE	0.38
Clasp1	NM_177548	CCTACCATGGA	30	CCGAGAATGGA	12	1	TRUE	0.38
Matn2	NM_016762	TTGAAGATGGA	4	GAGAAGATGTT	9	1	FALSE	0.38
Tcea1	NM_001159750	GGAGCCATGGA	431.6	AAGAAGATGGA	33	2	FALSE	0.38
Tcea1	NM_011541	GGAGCCATGGA	431.6	AAGAAGATGGA	33	2	TRUE	0.38
Plin5	NM_001077348	CTGGAAATGGA	9	AGCAGAATGTC	45	1	FALSE	0.38
Plin5	NM_025874	CTGGAAATGGA	9	AGCAGAATGTC	45	1	TRUE	0.38
Timm13	NM_013895	GCAGCCATGGA	799.4	GCCATTATGGA	66	1	FALSE	0.38
Pgk1	NM_008828	GCCAAAATGTC	1554	GTCGTGATGAG	60	1	FALSE	0.38
Slc22a18	NM_001042760	CCTGGGATGTC	12.6	GGCAGCATGGC	12	1	FALSE	0.38
Slc22a18	NM_008767	CCTGGGATGTC	12.6	GGCAGCATGGC	12	1	TRUE	0.38
Araf	NM_001159645	GGCAACATGGA	38	GAAGGCATGAG	114	1	FALSE	0.38
Araf	NM_009703	GGCAACATGGA	38	GAAGGCATGAG	114	1	TRUE	0.38
Glrx2	NM_001038592	TTGGCTATGTC	18.8	TCGGGAATGGG	99	4	FALSE	0.38
Taf10	NM_020024	GGCCCCATGAG	132.6	GGGGCAATGTC	273	1	FALSE	0.38
Sgsm3	NM_134091	AGACCTATGAA	23	CAGCACATGAT	27	1	FALSE	0.38
Col6a2	NM_146007	GGGCACATGAC	0	ATCAAGATGCT	15	1	FALSE	0.38
Rit1	NM_009069	AGGACAATGGA	44	CTAGTGATGCT	75	2	FALSE	0.38
Ddost	NM_007838	TGGGAGATGAA	418.4	ATGAAGATGGA	6	1	FALSE	0.38
Nanog	NM_028016	ACTGACATGAG	872.8	TCATCAATGCC	75	1	FALSE	0.38
Cradd	NM_009950	GAAGAAATGGA	19	AAGACAATGCT	162	1	FALSE	0.38
Zscan20	NM_177758	GGCCAGATGAT	5	CAGATGATGGC	3	1	FALSE	0.38
Eml2	NM_001162996	GCCGCCATGAG	48.2	TTCAGCATGGA	45	1	FALSE	0.38
Eml2	NM_028153	GCCGCCATGAG	48.2	TTCAGCATGGA	45	1	TRUE	0.38
Rad50	NM_009012	GCAAACATGTC	57	GAAAAGATGAG	18	1	FALSE	0.38
Ift43	NM_001199843	GCGGCGATGGA	88.6	GCCAAGATGGG	63	1	FALSE	0.38
Ift43	NM_029601	GCGGCGATGGA	88.6	GCCAAGATGGG	63	1	TRUE	0.38
Nup107	NM_134010	GAAGCCATGGA	7	GGGGGGATGTC	24	1	FALSE	0.38
Slc50a1	NM_009057	GGTGGGATGGA	8.6	CTGGGCATGTT	63	1	FALSE	0.38
Maged2	NM_001199246	TGAGACATGTC	35.8	TCCGTGATGCA	78	1	FALSE	0.38
Maged2	NM_030700	TGAGACATGTC	35.8	TCCGTGATGCA	78	1	TRUE	0.38
Cep76	NM_001081073	GCCGGCATGTC	35.8	AGCAAGATGGA	63	1	FALSE	0.38
Gramd2	NM_001033498	TCTAACATGGA	0	CAACAAATGCA	30	1	FALSE	0.38
2210404J11Rik	NM_001039552	GAAGCGATGGA	0	GATTCCATGAC	24	1	FALSE	0.38
9030025P20Rik	NM_001123370	GAAGCGATGGA	0	GATTCCATGAC	24	1	FALSE	0.38
Gm3435	NM_001123372	GAAGCGATGGA	0	GATTCCATGAC	24	1	FALSE	0.38
Aimp2	NM_001172146	CCCACCATGCC	293.6	ATGCCGATGTA	6	1	FALSE	0.38
Aimp2	NM_146165	CCCACCATGCC	293.6	ATGCCGATGTA	6	1	TRUE	0.38
Btf3	NM_145455	AAAGCGATGCG	11	TCTCAGATGAA	126	2	FALSE	0.38
Lix1l	NM_001163170	ACCGGGATGGA	9	GAGACGATGCG	9	1	FALSE	0.38
Anp32e	NM_001253757	GAGGACATGGA	396.8	ATGGAGATGAA	6	1	FALSE	0.38
Anp32e	NM_001253758	GAGGACATGGA	396.8	ATGGAGATGAA	6	1	TRUE	0.38
Anp32e	NM_023210	GAGGACATGGA	396.8	ATGGAGATGAA	6	1	TRUE	0.38
Asxl2	NM_001270988	ACCGACATGAG	17.8	ACACCCATGAG	84	1	FALSE	0.38
Asxl2	NM_172421	ACCGACATGAG	17.8	ACACCCATGAG	84	1	TRUE	0.38
BC017612	NM_133214	ACAAAGATGCG	47	CAGGCCATGCA	66	1	FALSE	0.38
Tead1	NM_001166585	GAAAACATGGA	32.6	GAAAGGATGAG	9	1	FALSE	0.38
Tead1	NM_001166584	GAAAACATGGA	32.6	GAAAGGATGAG	9	1	TRUE	0.38
Tead1	NM_009346	GAAAACATGGA	32.6	GAAAGGATGAG	9	1	TRUE	0.38
Pde3b	NM_011055	GGGGCCATGAG	1	CCAGCCATGAG	36	1	FALSE	0.38
1810006K21Rik	NM_026919	GGCAAAATGGA	2.8	GAAGCCATGAG	15	2	FALSE	0.38
Cox19	NM_197980	GCCGTGATGTC	54	ACCGCAATGAA	12	1	FALSE	0.38
Tnfaip8	NM_134131	ACGTCCATGTC	2	GACAGCATGCT	42	1	FALSE	0.38
Arcn1	NM_145985	CTCACCATGGT	3.2	GTGGAGATGAC	69	1	FALSE	0.38
Gnai1	NM_010305	GCCACCATGGG	12.2	AGCAAGATGAT	51	1	FALSE	0.38
Brd4	NM_020508	ACTAGCATGTC	124	CCAGTAATGGG	48	1	FALSE	0.38
Brd4	NM_198094	ACTAGCATGTC	124	CCAGTAATGGG	48	1	TRUE	0.38
C1qtnf4	NM_026161	GGTGCCATGCT	0	TCGGAGATGGC	132	1	FALSE	0.38
4931406P16Rik	NM_172741	ACCCGTATGTA	0	AATAAGATGGA	30	1	FALSE	0.38
Zfp28	NM_175247	CGTGACATGCA	5	CAGGGAATGGC	9	1	FALSE	0.38
Mtch1	NM_019880	GGCGCCATGGG	30	GCGGGGATGGC	54	1	FALSE	0.38
Cd164	NM_016898	GACACAATGTC	81.4	ACGCAAATGCC	147	1	FALSE	0.37
Eif2b1	NM_145371	GAAGCCATGGA	4	TCTCAGATGAA	39	1	FALSE	0.37
Ccdc71	NM_133744	AATGCCATGAG	52.8	ATGAGCATGGT	6	1	FALSE	0.37
0610037L13Rik	NM_028754	GAGAGAATGGA	1	CTGAAGATGAA	198	1	FALSE	0.37
Ppil2	NM_001252444	GCCACCATGGG	245.8	GACAAGATGTA	30	1	FALSE	0.37
Ppil2	NM_001252445	GCCACCATGGG	245.8	GACAAGATGTA	30	1	TRUE	0.37
Ppil2	NM_144954	GCCACCATGGG	245.8	GACAAGATGTA	30	1	TRUE	0.37
Sik1	NM_010831	GAAGCCATGGT	53	GTGATCATGTC	9	1	FALSE	0.37
Zmat3	NM_009517	TGCCTGATGAT	84	CCTCCTATGTC	60	1	FALSE	0.37
Ppm1g	NM_008014	GCCGCCATGGG	228.6	TCCGCCATGCA	93	1	FALSE	0.37
Atp5s	NM_026536	CCATCAATGAT	13	TCAATGATGAT	3	1	FALSE	0.37
6430598A04Rik	NM_175521	CACGACATGAA	0	CTCAGGATGGG	171	1	FALSE	0.37
Mcrs1	NM_016766	GAGAGGATGGA	0.2	TCCCTGATGGC	39	1	FALSE	0.37
A530054K11Rik	NM_183146	TCTGAGATGGA	31	CAGGAAATGCT	39	1	FALSE	0.37
9-Sep	NM_001113487	GCCACCATGTC	16.4	GAGCCCATGTC	288	2	FALSE	0.37
Atp6v0a1	NM_001243050	GCCACCATGGG	139.8	GAGGAGATGAC	27	2	FALSE	0.37
Atp6v0a1	NM_001243051	GCCACCATGGG	139.8	GAGGAGATGAC	27	2	TRUE	0.37
Atp6v0a1	NM_016920	GCCACCATGGG	139.8	GAGGAGATGAC	27	2	TRUE	0.37
Tmem141	NM_001109993	GCCTTCATGAA	5	CTGCTGATGTT	54	1	FALSE	0.37
Pycr1	NM_144795	CCAGACATGAG	35	AAGATAATGGC	90	1	FALSE	0.37
Napa	NM_025898	GACGTCATGGA	461.4	GAGGCTATGGC	30	1	FALSE	0.37
Tspyl2	NM_029836	GTCACCATGGA	4	GCTGACATGAG	177	1	FALSE	0.37
Antxr2	NM_133738	CACAGGATGGT	0	CCTGAAATGAG	231	1	FALSE	0.37
Pbx2	NM_017463	CCAGCTATGGA	2.2	CAGATAATGAC	180	1	FALSE	0.37
Ttc21b	NM_001047604	GCGGCCATGGA	36	GAAGGGATGAA	87	1	FALSE	0.37
Zmynd8	NM_001252585	GCAGGAATGTC	4	GCCTCTATGGC	78	2	FALSE	0.37
Fanca	NM_016925	GACGCTATGCC	0	GCTGCCATGGG	30	1	FALSE	0.37
Wisp1	NM_018865	CCAGGCATGAG	13.4	ACAACAATGAC	93	1	FALSE	0.37
Luc7l	NM_025881	GCCACCATGTC	70.6	GCGCAGATGCG	18	1	FALSE	0.37
Luc7l	NM_028190	GCCACCATGTC	70.6	GCGCAGATGCG	18	1	TRUE	0.37
Fzd2	NM_020510	GCCAGCATGCG	5	ACCATCATGCC	183	1	FALSE	0.37
Mtss1l	NM_198625	CCCAGCATGGA	11	AACGACATGAA	63	1	FALSE	0.37
Fgd4	NM_139232	CCAAGGATGGA	1	TCTACTATGAA	132	1	FALSE	0.37
Fgd4	NM_139234	CCAAGGATGGA	1	TCTACTATGAA	132	1	TRUE	0.37
Fgd4	NM_139233	CCAAGGATGGA	1	TCTACTATGAA	132	1	TRUE	0.37
Rpusd1	NM_028009	CCCACCATGGA	18.4	GGCAGCATGGA	15	1	FALSE	0.37
Krt20	NM_023256	TCCCAGATGGA	1	CTCAGCATGAG	66	1	FALSE	0.37
4833439L19Rik	NM_001252645	GGCAAGATGTC	0	ATCGGGATGTG	18	2	FALSE	0.37
4833439L19Rik	NM_001252646	GGCAAGATGTC	0	ATCGGGATGTG	18	2	TRUE	0.37
Jag2	NM_010588	GCGGCGATGCG	23	CGGCCCATGGG	78	1	FALSE	0.37
Gpr89	NM_026229	TTCGCCATGAG	16.8	AGCATCATGAT	27	1	FALSE	0.37
Slc38a3	NM_001199217	TGAGCCATGGA	31.6	ACAGAGATGGT	24	1	FALSE	0.37
Slc38a3	NM_001199218	TGAGCCATGGA	31.6	ACAGAGATGGT	24	1	TRUE	0.37
Slc38a3	NM_023805	TGAGCCATGGA	31.6	ACAGAGATGGT	24	1	TRUE	0.37
Papss1	NM_011863	GCGGCCATGGA	38	TGGGGGATGCA	63	1	FALSE	0.37
Apbb2	NM_001201413	CGATCCATGTC	0	GTGTTTATGGC	51	2	FALSE	0.37
Apbb2	NM_001201414	CGATCCATGTC	0	GTGTTTATGGC	51	2	TRUE	0.37
Apbb2	NM_001201415	CGATCCATGTC	0	GTGTTTATGGC	51	2	TRUE	0.37
Apbb2	NM_009686	CGATCCATGTC	0	GTGTTTATGGC	51	2	TRUE	0.37
Nat2	NM_001168577	GAAACCATGGA	0.6	GAATCCATGGA	141	1	FALSE	0.37
Nat2	NM_010874	GAAACCATGGA	0.6	GAATCCATGGA	141	1	TRUE	0.37
Coil	NM_016706	TCGAGCATGAG	53.8	AGCAAGATGGC	9	1	FALSE	0.37
Slc2a1	NM_011400	GCGGCCATGGA	1266.8	CGCCTCATGTT	36	1	FALSE	0.37
Ak3	NM_021299	GCCACCATGGG	22.2	GTGATCATGGG	36	1	FALSE	0.37
Psmb9	NM_013585	GCTGAGATGCT	20	ACCATCATGGC	69	1	FALSE	0.37
Ddx26b	NM_172779	TGGAAGATGCC	1	GCCTCCATGAA	39	1	FALSE	0.37
Klhl24	NM_029436	GTAACAATGGT	96.8	TTTGAAATGGA	84	1	FALSE	0.37
Stambpl1	NM_029682	GACAGCATGGA	0	GCTGCTATGCC	45	1	FALSE	0.37
Rnf165	NM_001164504	GCCAGGATGGT	23	GCCCACATGGC	201	1	FALSE	0.36
9930021J03Rik	NM_172836	GGGGGCATGAG	0	GGGGAGATGGA	27	1	FALSE	0.36
Nup35	NM_001190179	GAACCAATGAT	1	CCAATGATGTT	3	2	FALSE	0.36
Tfpt	NM_023524	AGAGAAATGGA	87	GGGACCATGGC	27	1	FALSE	0.36
Kbtbd8	NM_001102670	AGATCCATGTT	2	GAATCAATGGA	69	1	FALSE	0.36
Pfkfb1	NM_008824	TTAGCGATGGA	8	CCCACAATGGT	60	1	FALSE	0.36
Anp32a	NM_009672	CGAGAGATGGA	1796	ATGGAGATGGA	6	1	FALSE	0.36
Cul3	NM_016716	AGCACCATGTC	190	ACCAAGATGCG	45	1	FALSE	0.36
Frmd4a	NM_172475	GCCAAAATGGA	0	TCTCCGATGAG	21	1	FALSE	0.36
Eif2s2	NM_026030	ACAGCCATGTC	1175.6	GACGAGATGAT	15	1	FALSE	0.36
Tnip2	NM_139064	ACAGCCATGTC	11.4	AGGGAGATGCA	324	1	FALSE	0.36
1810011O10Rik	NM_026931	ACATCGATGAA	1.6	ACCAGCATGTC	33	1	FALSE	0.36
Ctbp1	NM_001198860	TAAGCAATGTC	0	CCCATCATGAA	24	2	FALSE	0.36
Ctbp1	NM_001198861	TAAGCAATGTC	0	CCCATCATGAA	24	2	TRUE	0.36
Hsp90aa1	NM_010480	GCCACGATGCC	66.6	CAACCAATGGA	33	1	FALSE	0.36
E2f8	NM_001013368	GACAAAATGGA	7	GGACTGATGAA	51	1	FALSE	0.36
Tmem22	NM_001101483	GAAGAAATGGA	4	ACAGTCATGGT	66	1	FALSE	0.36
G3bp1	NM_013716	AAAGCGATGGT	4744	ATGGTTATGGA	6	1	FALSE	0.36
Ddx21	NM_019553	TGAATAATGCC	836.2	GAGAGCATGGA	57	1	FALSE	0.36
Tmem11	NM_001168507	ATCTCCATGAG	3	GTTGGAATGGT	12	1	FALSE	0.36
Grb10	NM_001177629	GTACTAATGAA	66.6	TGCAACATGCA	51	1	FALSE	0.36
Grb10	NM_010345	GTACTAATGAA	66.6	TGCAACATGCA	51	1	TRUE	0.36
Gm11837	NM_001243100	GTCTTTATGAC	4	ATGACAATGGA	6	1	FALSE	0.36
Thbs3	NM_013691	AGCGGCATGGA	27.8	AGGCAGATGGT	114	1	FALSE	0.36
Ppa2	NM_146141	TCCGCCATGCG	78.8	CGCGTCATGTC	78	1	FALSE	0.36
Pramef12	NM_029948	GTGAAGATGAG	3.2	CTCGCAATGCA	39	1	FALSE	0.36
Srsf11	NM_001093752	GCGCTGATGTC	11	CGCGCCATGAG	105	3	FALSE	0.36
Dync1i2	NM_001198872	ACAACCATGTC	100	CAAAGCATGGG	198	1	FALSE	0.36
Dync1i2	NM_001198873	ACAACCATGTC	100	CAAAGCATGGG	198	1	TRUE	0.36
Dync1i2	NM_001198874	ACAACCATGTC	100	CAAAGCATGGG	198	1	TRUE	0.36
Dync1i2	NM_001198875	ACAACCATGTC	100	CAAAGCATGGG	198	1	TRUE	0.36
Dync1i2	NM_001198876	ACAACCATGTC	100	CAAAGCATGGG	198	1	TRUE	0.36
Dync1i2	NM_001198877	ACAACCATGTC	100	CAAAGCATGGG	198	1	TRUE	0.36
Dync1i2	NM_001198878	ACAACCATGTC	100	CAAAGCATGGG	198	1	TRUE	0.36
Dync1i2	NM_010064	ACAACCATGTC	100	CAAAGCATGGG	198	1	TRUE	0.36
Rffl	NM_001164570	GAAGTAATGTC	0	TTTATCATGTG	42	1	FALSE	0.36
Zfp467	NM_001085415	GTGGCCATGAG	11	CCAGAGATGGC	57	1	FALSE	0.36
Zfp467	NM_001085416	GTGGCCATGAG	11	CCAGAGATGGC	57	1	TRUE	0.36
Zfp467	NM_001085417	GTGGCCATGAG	11	CCAGAGATGGC	57	1	TRUE	0.36
Zfp467	NM_020589	GTGGCCATGAG	11	CCAGAGATGGC	57	1	TRUE	0.36
H2afy2	NM_207000	GGCAAGATGTC	53.6	AAGAAAATGTC	27	1	FALSE	0.36
Get4	NM_026269	CGGCCCATGGC	51	GCGGCGATGGC	18	1	FALSE	0.36
Vim	NM_011701	GAAGCCATGTC	561.6	CGCAGGATGTT	39	1	FALSE	0.36
Mif	NM_010798	GCCACCATGCC	53.4	ATGCCTATGTT	6	1	FALSE	0.36
Chchd10	NM_175329	GCAGTCATGCC	1789.8	GGTCTTATGGC	120	1	FALSE	0.36
Shc1	NM_011368	CTGGACATGAA	1.2	AAAGTCATGGG	135	1	FALSE	0.36
Dynll2	NM_026556	GTCACGATGTC	158.2	GCAGACATGTC	36	2	FALSE	0.36
Dynll2	NM_001168471	GTCACGATGTC	158.2	GCAGACATGTC	36	2	TRUE	0.36
Cep57l1	NM_026643	AAGACAATGGA	0.8	CAGAGTATGGT	24	2	FALSE	0.36
Cep57l1	NM_029132	AAGACAATGGA	0.8	CAGAGTATGGT	24	2	TRUE	0.36
Pcdhga12	NM_033595	TTGGTGATGAT	3	ATCCCCATGCA	9	1	FALSE	0.36
2410089E03Rik	NM_001162906	ACAAGCATGGA	3	ATGGAGATGAG	6	1	FALSE	0.36
Gdf7	NM_013527	GAGCCCATGGA	4	CACTTCATGAT	261	1	FALSE	0.36
Anp32b	NM_130889	GGGAACATGGA	659.6	ATGGATATGAA	6	1	FALSE	0.36
Ski	NM_011385	CGCACCATGGA	4.8	AGCTCCATGAG	84	1	FALSE	0.36
Racgap1	NM_001253808	CGAAAGATGGA	85	ACTACAATGGT	12	3	FALSE	0.36
Nucb1	NM_001163662	GCCACGATGCC	75.2	CTACTGATGCT	54	1	FALSE	0.36
Nucb1	NM_008749	GCCACGATGCC	75.2	CTACTGATGCT	54	1	TRUE	0.36
Fbxo34	NM_001146085	TCTGTTATGCA	1	ACGCCTATGAG	78	2	FALSE	0.36
Fbxo34	NM_001146086	TCTGTTATGCA	1	ACGCCTATGAG	78	2	TRUE	0.36
Ptov1	NM_133949	CCCGCCATGGT	188.2	CCTCCCATGGA	168	1	FALSE	0.36
Hnrnpul2	NM_001081196	GCGGCGATGGA	334.4	CTCAAAATGGA	78	1	FALSE	0.36
Chrna7	NM_007390	GGCGACATGTG	9.2	CAGATCATGGA	186	1	FALSE	0.36
Tbcc	NM_178385	GTCAAGATGGA	217.2	TGCTCCATGGC	21	1	FALSE	0.36
Tmub2	NM_028076	GCTTCGATGAT	2.2	AACCTTATGAG	30	1	FALSE	0.36
Pcdhgc5	NM_033583	TGGGTCATGAG	0	AGGCCTATGGC	9	1	FALSE	0.36
Foxred2	NM_001168260	GAAAGGATGGG	2	CTGCAGATGGC	105	2	FALSE	0.36
Surf4	NM_011512	GCCGCCATGGG	185.6	GACCTGATGGG	18	1	FALSE	0.36
Epc1	NM_007935	TCACCGATGGA	0	GATAACATGGT	63	2	FALSE	0.36
Zfp263	NM_148924	CGGGGCATGAC	17	ATGACTATGGC	6	1	FALSE	0.36
Man1c1	NM_207237	GCCGCGATGCT	16	GAGGTGATGGC	195	1	FALSE	0.36
Pdxdc1	NM_001039533	TCAGCCATGGA	45	GCTGAAATGGG	45	1	FALSE	0.36
Pdxdc1	NM_053181	TCAGCCATGGA	45	GCTGAAATGGG	45	1	TRUE	0.36
Pou5f1	NM_001252452	CAGGACATGAA	81.8	AAGAACATGTG	174	1	FALSE	0.36
Top3a	NM_009410	TAGGGAATGAT	1	GCTGCCATGGA	75	1	FALSE	0.36
Zbtb3	NM_001098237	GGTGCTATGGA	3	ACTGTGATGGT	84	1	FALSE	0.36
Zbtb3	NM_133759	GGTGCTATGGA	3	ACTGTGATGGT	84	1	TRUE	0.36
1110058L19Rik	NM_026503	GGCGCAATGGT	23	TCACGGATGAC	30	1	FALSE	0.36
Cep110	NM_030000	TCCCACATGAA	0.8	GACATTATGAA	42	2	FALSE	0.36
Pcbp1	NM_011865	CTCGCCATGGA	941.4	CTGCTGATGCA	57	1	FALSE	0.36
Ogg1	NM_010957	AGCCGAATGTT	1.8	AGCAGCATGAG	30	1	FALSE	0.36
Golga2	NM_001080968	GTGGTGATGTG	7	CCCGGGATGTC	36	1	FALSE	0.36
Golga2	NM_133852	GTGGTGATGTG	7	CCCGGGATGTC	36	1	TRUE	0.36
Abt1	NM_013924	CTTGCCATGGT	252	GCTGCGATGGA	42	1	FALSE	0.36
Aim2	NM_001013779	TGTGAGATGGA	47	CGGGAAATGCT	21	1	FALSE	0.36
Tomm7	NM_025394	GTCGCCATGGT	1220.8	CCTGGAATGCC	129	1	FALSE	0.36
Sec61g	NM_001109971	ACAAACATGGA	8.6	CAGGTAATGCA	12	2	FALSE	0.36
Sec61g	NM_001109972	ACAAACATGGA	8.6	CAGGTAATGCA	12	2	TRUE	0.36
Arhgap21	NM_001081364	AATGAAATGAT	20.2	GAAATGATGGC	3	1	FALSE	0.36
Arhgap21	NM_001128084	AATGAAATGAT	20.2	GAAATGATGGC	3	1	TRUE	0.36
A930001N09Rik	NM_029870	TTGGAAATGCC	8	AGCGGAATGGA	24	1	FALSE	0.36
Prdx5	NM_012021	GCGGGTATGCT	64	GTGACCATGGC	144	1	FALSE	0.35
Ilvbl	NM_173751	TGCCTCATGGA	34.6	CAGCTGATGCA	126	1	FALSE	0.35
Racgap1	NM_001253809	GCCTCGATGGA	70	ACTACAATGGT	12	3	FALSE	0.35
Tmem201	NM_001025106	GAAGCCATGGA	63	CACACAATGGT	132	1	FALSE	0.35
Tmem201	NM_177672	GAAGCCATGGA	63	CACACAATGGT	132	1	TRUE	0.35
Klhl36	NM_146219	GTCACAATGGA	1	AAGCAGATGCG	18	1	FALSE	0.35
Ctnnbip1	NM_001141930	AGGGGGATGAA	64.8	GAGGAGATGTA	39	1	FALSE	0.35
Ctnnbip1	NM_023465	AGGGGGATGAA	64.8	GAGGAGATGTA	39	1	TRUE	0.35
Gal3st3	NM_001024717	CTCACCATGCC	2	ACCAAGATGAT	39	1	FALSE	0.35
Ube1y1	NM_011667	TCTGTGATGTC	0	TCTGTGATGTT	87	1	FALSE	0.35
Tef	NM_153484	TGGGCCATGTC	0	CCTGCCATGGA	36	2	FALSE	0.35
Wrnip1	NM_030215	GCCACCATGGA	38.2	CAGCAGATGAT	75	1	FALSE	0.35
Ocrl	NM_177215	GCCCTGATGGA	30.6	CTGGCAATGGT	39	1	FALSE	0.35
Ifi35	NM_027320	AGAGCCATGTC	15	CTCAAGATGAG	60	1	FALSE	0.35
Rcn3	NM_026555	GAACCGATGAT	45.8	CCGATGATGTG	3	1	FALSE	0.35
Orc5	NM_011959	GCCAAAATGTC	224.4	GAGAGCATGGT	18	1	FALSE	0.35
Haus5	NM_027999	ACAGCCATGGA	25	GAAGAGATGGA	51	1	FALSE	0.35
Ybey	NM_172550	CCCGAAATGAG	58.4	AGGAAGATGGA	66	1	FALSE	0.35
Gpsm1	NM_001199147	TCTGTGATGCT	0	TCTGCTATGGA	15	2	FALSE	0.35
Lrrk1	NM_146191	GAGTTGATGGC	0	CCCAGTATGTA	30	1	FALSE	0.35
Abcb1a	NM_011076	GTCGTGATGGA	0	TCAAAGATGGG	51	1	FALSE	0.35
Tmem121	NM_153776	CTGACCATGGT	8.8	GTGATCATGGG	54	1	FALSE	0.35
Cldn3	NM_009902	GCAGCCATGTC	45.6	ATGTCCATGGG	6	1	FALSE	0.35
Gm364	NM_001128625	TCCAGGATGGT	5	TTTAAGATGGG	27	1	FALSE	0.35
Gm128	NM_001024841	AGCCCCATGGT	1.4	GCCTGCATGCT	18	1	FALSE	0.35
Ubtf	NM_001044383	TGGAGAATGAA	503.4	CTGGAAATGGC	36	1	FALSE	0.35
Ubtf	NM_011551	TGGAGAATGAA	503.4	CTGGAAATGGC	36	1	TRUE	0.35
Ryk	NM_001042607	GCGGCCATGCG	2.2	CTGGCGATGCT	81	1	FALSE	0.35
Ryk	NM_013649	GCGGCCATGCG	2.2	CTGGCGATGCT	81	1	TRUE	0.35
Nfrkb	NM_172766	GAAGCAATGGA	48.8	GACCACATGCT	18	1	FALSE	0.35
Zkscan5	NM_001167944	GTTGGAATGAT	10	ATGATAATGAC	6	1	FALSE	0.35
Zkscan5	NM_016683	GTTGGAATGAT	10	ATGATAATGAC	6	1	TRUE	0.35
Inhbb	NM_008381	CGCACCATGGA	4.6	GCCGCCATGGT	318	1	FALSE	0.35
Sfrp2	NM_009144	TCCACGATGCC	69.6	CAGAACATGCG	171	1	FALSE	0.35
Naprt1	NM_172607	CGCGGAATGGA	170.2	ATGGAGATGGA	6	1	FALSE	0.35
Zdhhc15	NM_175358	CCGAAGATGCG	30	TGGAAGATGGC	18	1	FALSE	0.35
Dusp7	NM_153459	ATCCCCATGAA	1	GCGCACATGTC	39	1	FALSE	0.35
Cdc5l	NM_152810	GCTAAGATGCC	286.4	CGGATTATGAT	12	1	FALSE	0.35
Eif4g3	NM_001256195	CAGACAATGAA	0	CACATCATGAT	165	2	FALSE	0.35
Eif4g3	NM_001256198	CAGACAATGAA	0	CACATCATGAT	165	2	TRUE	0.35
Eif4g3	NM_172703	CAGACAATGAA	0	CACATCATGAT	198	2	FALSE	0.35
Slc1a6	NM_009200	GACGCGATGAG	0	CAGACCATGAC	120	1	FALSE	0.35
Dnpep	NM_001110831	GGGGCTATGCA	0	ATGCAGATGGC	6	2	FALSE	0.35
E130309D14Rik	NM_001013784	GGATCCATGAG	0	GTTGCCATGGA	108	1	FALSE	0.35
Pde1b	NM_008800	CTGAGCATGGA	9.2	CCAGAGATGCT	30	1	FALSE	0.35
Itga8	NM_001001309	AGGGCGATGTC	4	CTGGGGATGCT	84	1	FALSE	0.35
Sipa1	NM_001164481	ACGCCCATGTG	5	CGGGGCATGGC	36	1	FALSE	0.35
Sipa1	NM_011379	ACGCCCATGTG	5	CGGGGCATGGC	36	1	TRUE	0.35
Sipa1	NM_001164480	ACGCCCATGTG	5	CGGGGCATGGC	36	1	TRUE	0.35
Sipa1	NM_001164482	ACGCCCATGTG	5	CGGGGCATGGC	36	1	TRUE	0.35
Sipa1	NM_001164568	ACGCCCATGTG	5	CGGGGCATGGC	36	1	TRUE	0.35
Sptssa	NM_134054	AGGCGCATGGC	52.6	GCGGGCATGGC	9	1	FALSE	0.35
Zfp383	NM_001243908	TCTGAGATGTC	0	AGAGGAATGGC	45	1	FALSE	0.35
Clpb	NM_009191	GGTGTCATGAT	230.2	GTCATGATGTT	3	1	FALSE	0.35
Bcam	NM_020486	GGGAACATGGA	732.2	GAGGTGATGCG	111	1	FALSE	0.35
Pak1	NM_011035	GTGACAATGTC	98.2	CCTCCGATGAG	48	1	FALSE	0.35
Upf2	NM_001081132	CACATAATGCC	32	GCAAGTATGGA	30	1	FALSE	0.35
Cdk14	NM_011074	GCCCAGATGTG	16	GGCAAGATGAA	45	1	FALSE	0.35
Pstpip1	NM_011193	TGGAGGATGAT	6	AGGATGATGGC	3	1	FALSE	0.35
Aptx	NM_025545	TTAAGAATGCC	0	GCTAAGATGCG	21	1	FALSE	0.35
Hist1h2bg	NM_178196	TCTACCATGCC	5420.2	AAGGCCATGGG	177	1	FALSE	0.35
Dap3	NM_001164533	GGACTCATGAG	23.8	AAGACCATGCT	15	1	FALSE	0.35
Dap3	NM_022994	GGACTCATGAG	23.8	AAGACCATGCT	15	1	TRUE	0.35
Cpz	NM_153107	CCCACCATGCC	0	CCGACAATGCC	9	1	FALSE	0.35
Atad5	NM_001029856	GAGATCATGGT	23	CTGAGCATGGC	18	1	FALSE	0.35
Chchd2	NM_024166	GTTAGGATGCC	65.4	CCTCAGATGAG	63	1	FALSE	0.34
Patz1	NM_001253690	GCGACCATGGA	84	ACGGAGATGCT	75	1	FALSE	0.34
Patz1	NM_001253691	GCGACCATGGA	84	ACGGAGATGCT	75	1	TRUE	0.34
Patz1	NM_019574	GCGACCATGGA	84	ACGGAGATGCT	75	1	TRUE	0.34
Nol7	NM_023554	TTTGCCATGGT	120.4	GAGGCGATGGT	51	1	FALSE	0.34
Coq3	NM_172687	GTCGCGATGTG	55.6	GGGACCATGTG	177	1	FALSE	0.34
Nsmce4a	NM_001162855	GGCGCGATGTC	333	GAGCTGATGGA	192	1	FALSE	0.34
Cbfa2t2	NM_009823	TCCGCGATGGT	126.6	CCAGCAATGCC	60	1	FALSE	0.34
Cbfa2t2	NM_172860	TCCGCGATGGT	126.6	CCAGCAATGCC	60	1	TRUE	0.34
Gins3	NM_030198	GCTGCCATGTC	29	ATCCTGATGTC	78	1	FALSE	0.34
Bbs5	NM_028284	GTCACCATGTC	49.4	CAACAGATGAA	63	1	FALSE	0.34
Rps15a	NM_170669	GCCACCATGGT	84.8	GTGCGAATGAA	9	1	FALSE	0.34
Pkp4	NM_026361	AGAGGAATGCC	1.2	CCAGGCATGGA	81	1	FALSE	0.34
Pkp4	NM_175464	AGAGGAATGCC	1.2	CCAGGCATGGA	81	1	TRUE	0.34
Caprin1	NM_001111291	CGCACGATGCC	483.8	GAGGCCATGAA	153	2	FALSE	0.34
Caprin1	NM_016739	CGCACGATGCC	483.8	GAGGCCATGAA	153	2	TRUE	0.34
Acot1	NM_012006	CTCGAGATGGA	186.6	GAGCCCATGGG	231	1	FALSE	0.34
Nudt1	NM_008637	GAGAGCATGAG	38	CTGGGCATGAA	63	1	FALSE	0.34
Slc47a1	NM_026183	GGCCACATGGA	25	CAGCTGATGAT	150	1	FALSE	0.34
Nrp2	NM_001077403	TCAAAAATGGA	11.8	ATGGATATGTT	6	1	FALSE	0.34
Nrp2	NM_001077404	TCAAAAATGGA	11.8	ATGGATATGTT	6	1	TRUE	0.34
Nrp2	NM_001077405	TCAAAAATGGA	11.8	ATGGATATGTT	6	1	TRUE	0.34
Nrp2	NM_001077406	TCAAAAATGGA	11.8	ATGGATATGTT	6	1	TRUE	0.34
Nrp2	NM_001077407	TCAAAAATGGA	11.8	ATGGATATGTT	6	1	TRUE	0.34
Nrp2	NM_010939	TCAAAAATGGA	11.8	ATGGATATGTT	6	1	TRUE	0.34
BC048507	NM_001001185	GTAACCATGTG	1	GTAGACATGTC	36	1	FALSE	0.34
Ezr	NM_009510	GCCAAGATGCC	35	ACCACCATGGA	33	1	FALSE	0.34
Phf23	NM_030064	GGGGCGATGCT	69.2	GAAGCCATGGC	12	1	FALSE	0.34
Rwdd2b	NM_016924	CTCAGCATGGT	12.4	GTTGAGATGGA	9	1	FALSE	0.34
Hist1h2be	NM_001177653	CTGAAGATGCC	9561	AAGGCCATGGG	177	1	FALSE	0.34
Hist1h2be	NM_178194	CTGAAGATGCC	9561	AAGGCCATGGG	177	1	TRUE	0.34
Gps1	NM_145370	GCCAACATGCG	36.8	GAACCCATGCA	165	2	FALSE	0.34
Spopl	NM_029773	GTGGCAATGTC	1	GGAGATATGTC	36	1	FALSE	0.34
Tmem188	NM_029074	CCCGACATGAA	7.2	TGGAGAATGCT	96	1	FALSE	0.34
Wdr4	NM_021322	AATCAAATGAG	0	GCGCGCATGCT	21	1	FALSE	0.34
Svip	NM_001160345	GTCCCCATGGG	16	AAGCAGATGGC	180	1	FALSE	0.34
Ccnb1ip1	NM_001111119	TTCGCCATGTC	6.4	GAAGACATGCT	18	1	FALSE	0.34
Smarcd2	NM_001130187	AGAGTGATGTC	84.2	CCCGGAATGCT	105	2	FALSE	0.34
Fkbp14	NM_153573	GGTAACATGAG	1	GATCTGATGTT	141	1	FALSE	0.34
Cdkl3	NM_001166654	TTGAAAATGGA	21	ATGGAGATGTA	6	1	FALSE	0.34
Cdkl3	NM_001166655	TTGAAAATGGA	21	ATGGAGATGTA	6	1	TRUE	0.34
Cdkl3	NM_001166657	TTGAAAATGGA	21	ATGGAGATGTA	6	1	TRUE	0.34
Cdkl3	NM_153785	TTGAAAATGGA	21	ATGGAGATGTA	6	1	TRUE	0.34
Cdkl3	NM_001166653	TTGAAAATGGA	21	ATGGAGATGTA	6	1	TRUE	0.34
Cdkl3	NM_001166656	TTGAAAATGGA	21	ATGGAGATGTA	6	1	TRUE	0.34
Plk5	NM_183152	GCGCAGATGGA	20	ACGGACATGTC	138	1	FALSE	0.34
Slc3a2	NM_008577	GGCACCATGAG	148.8	GTGGACATGAA	24	1	FALSE	0.34
Cldn25	NM_171826	GCCAGAATGGA	34	ATCTACATGGC	66	1	FALSE	0.34
Trim47	NM_001205081	GGAGCCATGGA	0	GGACCCATGTC	261	1	FALSE	0.34
Trim47	NM_172570	GGAGCCATGGA	0	GGACCCATGTC	261	1	TRUE	0.34
Irx2	NM_010574	CCCACCATGTC	0.4	ACCGGAATGAC	282	1	FALSE	0.34
Gabrb3	NM_008071	GAAGGGATGTG	5	GGGAACATGTC	99	2	FALSE	0.34
Prss41	NM_027644	GCCGCCATGGG	11	TGCGTGATGCT	45	1	FALSE	0.34
Lmod1	NM_053106	GCCAAGATGTC	6	GAAGAGATGGA	84	1	FALSE	0.34
Malt1	NM_172833	GTAGCCATGTC	6	AAACTAATGGG	303	1	FALSE	0.34
Vps37c	NM_181403	GAGAAGATGGA	22	GAGGAAATGCA	42	1	FALSE	0.34
Ttk	NM_001110265	TTAGAAATGGA	433.6	TCCATCATGAG	48	1	FALSE	0.34
Ttk	NM_009445	TTAGAAATGGA	433.6	TCCATCATGAG	48	1	TRUE	0.34
Bag6	NM_001252468	TCGGCCATGGA	456.6	ACCGCTATGGA	30	1	FALSE	0.34
Bag6	NM_001252469	TCGGCCATGGA	456.6	ACCGCTATGGA	30	1	TRUE	0.34
Bag6	NM_057171	TCGGCCATGGA	456.6	ACCGCTATGGA	30	1	TRUE	0.34
Shprh	NM_001077707	GTGAAAATGAG	58.2	CCCCCGATGAA	30	1	FALSE	0.34
Shprh	NM_172937	GTGAAAATGAG	58.2	CCCCCGATGAA	30	1	TRUE	0.34
Ankrd50	NM_001167883	CCTATTATGAC	13.6	TGCAAAATGGC	33	1	FALSE	0.34
Nuak2	NM_001195025	CGCACCATGGA	9	CCTCTGATGAA	114	1	FALSE	0.34
Nuak2	NM_028778	CGCACCATGGA	9	CCTCTGATGAA	114	1	TRUE	0.34
Echdc2	NM_026728	TCCCCGATGCT	60.8	ATTCTGATGAA	150	1	FALSE	0.34
Ahdc1	NM_146155	GTCAGGATGCG	3	GACATCATGAA	378	1	FALSE	0.34
Acin1	NM_001085472	AAAATAATGAT	8	ATAATGATGTT	3	2	FALSE	0.34
Styx	NM_019637	GGGACCATGGA	5.8	TACCCTATGAG	72	1	FALSE	0.34
Sp2	NM_001080964	GTCGTAATGAG	118	CCACAGATGAG	15	2	FALSE	0.34
Sp2	NM_030220	GTCGTAATGAG	118	CCACAGATGAG	18	2	FALSE	0.34
Blzf1	NM_001160208	TTAGTTATGGA	14	GAAAAAATGAC	9	1	FALSE	0.34
Blzf1	NM_001160209	TTAGTTATGGA	14	GAAAAAATGAC	9	1	TRUE	0.34
Blzf1	NM_025505	TTAGTTATGGA	14	GAAAAAATGAC	9	1	TRUE	0.34
Tia1	NM_001164078	GCAGCCATGGA	63	GACGAGATGCC	12	1	FALSE	0.34
Tia1	NM_001164079	GCAGCCATGGA	63	GACGAGATGCC	12	1	TRUE	0.34
Tia1	NM_011585	GCAGCCATGGA	63	GACGAGATGCC	12	1	TRUE	0.34
Foxq1	NM_008239	GCCGGCATGAA	14.8	GACAAAATGGG	45	1	FALSE	0.34
Snx14	NM_172926	GTGGCAATGTG	47.8	ACTGAGATGGG	81	1	FALSE	0.34
Pld1	NM_001164056	GCTAGCATGTC	0	GCAGATATGAG	60	1	TRUE	0.34
Gfpt2	NM_013529	GCCACCATGTG	1	GCCTACATGAA	21	1	FALSE	0.34
Tmem181a	NM_001033178	TCGGAGATGGA	11	GCACCCATGCG	18	1	FALSE	0.34
Ldb1	NM_001113408	GTGAAGATGTC	46	GGCACCATGCT	108	1	FALSE	0.34
Ccdc85b	NM_001243307	TCAACTATGGA	29.2	GAGGAGATGGC	45	1	FALSE	0.34
Ccdc85b	NM_198616	TCAACTATGGA	29.2	GAGGAGATGGC	45	1	TRUE	0.34
Gtf2a1	NM_175335	GTCCTGATGGA	21	AAACTAATGCA	33	1	FALSE	0.34
Tdh	NM_021480	GAACAGATGCT	295.2	CTTGGGATGCT	15	1	FALSE	0.34
Commd7	NM_133850	GGCACCATGGG	59.2	GGAGACATGCA	54	1	FALSE	0.34
Setd2	NM_001081340	CTCCTCATGAA	2	CCGAAGATGGG	36	1	FALSE	0.34
Sec22b	NM_011342	GGGAAGATGGT	216	CTGACGATGAT	15	1	FALSE	0.34
2310039H08Rik	NM_025966	CGGGGGATGAG	4	CAGGACATGGA	18	1	FALSE	0.34
Cherp	NM_138585	GCAGCCATGGA	288.2	ATGGAGATGCC	6	1	FALSE	0.34
Prkra	NM_011871	CTCGCCATGTC	16	GGCAAGATGAT	75	1	FALSE	0.34
Cd37	NM_007645	GCGAAGATGTC	1	CTCACCATGGC	204	1	FALSE	0.34
Senp7	NM_001003971	GAGAAGATGGA	8	AGAGTTATGTT	198	1	FALSE	0.34
Senp7	NM_001003973	GAGAAGATGGA	8	AGAGTTATGTT	198	1	TRUE	0.34
Hmbs	NM_001110251	TCAAAGATGAG	26.4	GTGGCGATGCT	69	2	FALSE	0.34
Sox2	NM_011443	GCCCGCATGTA	540.6	TATAACATGAT	9	1	FALSE	0.34
Snhg11	NM_175692	TCCCAGATGAG	0	CCAAGGATGAC	36	1	FALSE	0.34
Stard8	NM_199018	AGGCTGATGAC	0	GCTTCGATGAA	24	1	FALSE	0.34
Gcat	NM_001161712	GGCGCGATGTG	107.6	AGCTTCATGTG	15	1	FALSE	0.34
Gcat	NM_013847	GGCGCGATGTG	107.6	AGCTTCATGTG	15	1	TRUE	0.34
Agpat1	NM_001163379	ACCAGAATGGA	11.4	TTTAAGATGGC	102	1	FALSE	0.34
Agpat1	NM_018862	ACCAGAATGGA	11.4	TTTAAGATGGC	102	1	TRUE	0.34
Pml	NM_008884	CAAGAAATGGA	662.2	CCCACCATGCC	93	1	FALSE	0.33
Pml	NM_178087	CAAGAAATGGA	662.2	CCCACCATGCC	93	1	TRUE	0.33
Wdr36	NM_001110015	CCGTCTATGGC	659.6	GCGGAGATGGA	9	1	FALSE	0.33
Wdr36	NM_001110016	CCGTCTATGGC	659.6	GCGGAGATGGA	9	1	TRUE	0.33
Wdr36	NM_144863	CCGTCTATGGC	659.6	GCGGAGATGGA	9	1	TRUE	0.33
Zfpm1	NM_009569	GGAGACATGTC	8	AGAGACATGGA	54	1	FALSE	0.33
2310016M24Rik	NM_183256	GAAGACATGCC	49.4	GCCTCGATGAT	54	1	FALSE	0.33
Zfp384	NM_001252083	GGTAGAATGGA	9	AACACTATGTT	78	1	FALSE	0.33
Zfp384	NM_175557	GGTAGAATGGA	9	AACACTATGTT	78	1	TRUE	0.33
Amacr	NM_008537	CTGGCCATGGT	14.2	TGCGGAATGGT	63	1	FALSE	0.33
Prpf40b	NM_018786	CCCCCCATGAT	3	CCCATGATGCC	3	1	FALSE	0.33
Asap3	NM_001008232	CCCACCATGCC	5	GCCAAGATGCC	90	1	FALSE	0.33
Dgkz	NM_001166597	CCTGGCATGGA	0	CGCTTCATGGT	258	1	FALSE	0.33
Rock2	NM_009072	AGCGGCATGAG	4	GGGAAAATGCC	27	1	FALSE	0.33
Nde1	NM_001114085	TTTACCATGGA	58.8	CTGGCCATGAC	66	1	FALSE	0.33
Nde1	NM_023317	TTTACCATGGA	58.8	CTGGCCATGAC	66	1	TRUE	0.33
Psmd8	NM_026545	TGCGGCATGTT	3	CGGAAGATGGC	192	1	FALSE	0.33
Atf1	NM_007497	TTGATTATGGA	21.8	ACGTCTATGTC	279	1	FALSE	0.33
Lefty2	NM_177099	AGCGCCATGAA	904	GCAGCGATGAC	63	1	FALSE	0.33
Ythdc2	NM_001163013	AGGGCCATGTC	20.6	AGAGAAATGGA	234	1	FALSE	0.33
Kbtbd4	NM_025991	GCTACCATGGA	45.2	GCATCCATGGA	30	1	FALSE	0.33
Fbxw9	NM_026791	GGCGCCATGGA	60.6	CAGTCCATGTT	162	1	FALSE	0.33
Rwdd2a	NM_001145968	GGAGACATGTC	9.8	CTGGAGATGGA	45	1	FALSE	0.33
Rwdd2a	NM_001145969	GGAGACATGTC	9.8	CTGGAGATGGA	45	1	TRUE	0.33
Rwdd2a	NM_027100	GGAGACATGTC	9.8	CTGGAGATGGA	45	1	TRUE	0.33
Ddx18	NM_025860	GGCAAGATGTC	381.2	TTACAGATGAA	15	1	FALSE	0.33
Hr	NM_021877	AGAGTGATGGA	3.4	GAGAGTATGCC	9	1	FALSE	0.33
Zmym3	NM_001177985	CCAGCCATGGA	49.2	GTAGACATGGA	81	2	FALSE	0.33
Zmym3	NM_001177986	CCAGCCATGGA	49.2	GTAGACATGGA	81	2	TRUE	0.33
Zmym3	NM_001177988	CCAGCCATGGA	49.2	GTAGACATGGA	81	2	TRUE	0.33
Zmym3	NM_019831	CCAGCCATGGA	49.2	GTAGACATGGA	81	2	TRUE	0.33
Snx24	NM_029394	GCGGCCATGGA	3	GTGCTAATGAA	81	1	FALSE	0.33
6530418L21Rik	NM_175398	GGGCGAATGAC	1	AAGGACATGGA	21	2	FALSE	0.33
Rinl	NM_177158	GGCAGCATGAG	0	CCGGACATGGT	21	1	FALSE	0.33
Tmem51	NM_145402	GCTGTCATGAT	18.6	GTCATGATGGC	3	1	FALSE	0.33
Rpa1	NM_001164223	GCAGCCATGGT	763.6	GAGGTCATGAT	36	1	FALSE	0.33
Rpa1	NM_026653	GCAGCCATGGT	763.6	GAGGTCATGAT	36	1	TRUE	0.33
Nudt12	NM_026497	GAAGAAATGTC	8.6	AAGGAGATGAT	33	1	FALSE	0.33
Chic1	NM_009767	CACGTGATGAG	3	CCCAACATGGC	21	1	FALSE	0.33
Crxos1	NM_001145190	CTCGTGATGGA	11	GACGGGATGAT	18	2	FALSE	0.33
Rfwd2	NM_011931	GTCACGATGTC	20.2	TTTGATATGAT	429	1	FALSE	0.33
Lonp2	NM_025827	GTGGCCATGTC	3.2	TCCACTATGCG	84	1	FALSE	0.33
Plekhg2	NM_001083912	TCAATCATGCC	26	ACCACCATGGC	126	2	FALSE	0.33
Plekhg2	NM_138752	TCAATCATGCC	26	ACCACCATGGC	129	2	FALSE	0.33
Btg2	NM_007570	ACCGGTATGAG	199.4	ACCGACATGCT	24	1	FALSE	0.33
Cdadc1	NM_001168535	CTGGGGATGAA	2	GATCAGATGCA	18	1	FALSE	0.33
Cdadc1	NM_001168536	CTGGGGATGAA	2	GATCAGATGCA	18	1	TRUE	0.33
Cdadc1	NM_001168537	CTGGGGATGAA	2	GATCAGATGCA	18	1	TRUE	0.33
Cdadc1	NM_001168538	CTGGGGATGAA	2	GATCAGATGCA	18	1	TRUE	0.33
Cdadc1	NM_027986	CTGGGGATGAA	2	GATCAGATGCA	18	1	TRUE	0.33
Des	NM_010043	GCCACCATGAG	7.6	AGTTCAATGAC	144	1	FALSE	0.33
Agl	NM_001081326	GCCAAAATGGA	29	AACGAGATGGA	42	1	FALSE	0.33
Zfp710	NM_175433	CACGGGATGGA	109.6	GGCTTCATGGA	12	1	FALSE	0.33
Zfp710	NM_001145999	CACGGGATGGA	109.6	GGCTTCATGGA	12	1	TRUE	0.33
Zfp710	NM_001146000	CACGGGATGGA	109.6	GGCTTCATGGA	12	1	TRUE	0.33
Marveld1	NM_183195	GGGGCCATGCT	2	GGCATCATGAT	345	1	FALSE	0.33
Zwilch	NM_026507	TTAGCAATGGA	155.8	GGCGGTATGTG	21	1	FALSE	0.33
Pde4a	NM_183408	GGAGCCATGGA	0	ACCCGCATGTC	249	2	FALSE	0.33
Rnase4	NM_021472	TAGGTAATGAT	49	GTAATGATGGA	3	1	FALSE	0.33
Rnase4	NM_201239	TAGGTAATGAT	49	GTAATGATGGA	3	1	TRUE	0.33
Frmd6	NM_028127	AACACAATGAA	0	AAAGCCATGCA	33	1	FALSE	0.33
Rcan2	NM_207649	GCAGGGATGAG	17.2	ATTGGAATGAG	27	2	FALSE	0.33
B3galtl	NM_001081204	TCCGGGATGCG	7	GCTTTGATGTC	54	1	FALSE	0.33
Ptprf	NM_011213	CCCTGGATGGC	143	AGGAGGATGGT	30	1	FALSE	0.33
Mdm2	NM_010786	AGGCCAATGTG	22.2	ACCAACATGTC	15	1	FALSE	0.33
Pid1	NM_001003948	TGGAAGATGTG	37.2	CAGACCATGCT	42	1	FALSE	0.33
Cbfb	NM_001161456	GGGAAGATGCC	77.6	GCTCCCATGAT	183	1	FALSE	0.33
Sdhaf1	NM_001033140	GCGGTCATGAG	10.6	ACGGCCATGGG	213	1	FALSE	0.33
Fam165b	NM_138743	CCCGCCATGAA	1	GTGAAAATGTA	93	1	FALSE	0.33
Pde4b	NM_001177980	CAAACAATGAA	0	TCGGCTATGGC	63	4	FALSE	0.33
Per3	NM_011067	GGCGGGATGGA	0	AACAGAATGTC	147	1	FALSE	0.33
Mtap7d1	NM_001145970	GCAGCCATGGA	56.8	ACACCGATGTC	123	1	FALSE	0.33
Mtap7d1	NM_144941	GCAGCCATGGA	56.8	ACACCGATGTC	123	1	TRUE	0.33
Mob2	NM_028308	GCAGCCATGGA	31	TGGCTCATGGG	12	1	FALSE	0.33
Tbc1d14	NM_001113362	GTTACAATGAG	0	GGACTGATGGC	33	1	FALSE	0.33
Nudt19	NM_033080	CCGGCCATGAG	16.4	ACCGTGATGTT	39	1	FALSE	0.33
Rapgef1	NM_001039086	GCCCTGATGAG	0	CCGGAAATGTC	36	1	FALSE	0.33
Rapgef1	NM_001039087	GCCCTGATGAG	0	CCGGAAATGTC	36	1	TRUE	0.33
Rapgef1	NM_054050	GCCCTGATGAG	0	CCGGAAATGTC	36	1	TRUE	0.33
Tarbp2	NM_009319	GAGGGAATGAG	64.8	GAGCAAATGCT	63	2	FALSE	0.33
Rin2	NM_028724	AAGAGGATGGA	0	CTCAGCATGGT	24	1	FALSE	0.33
Bcs1l	NM_025784	TTCAAGATGCC	5	CTGGCTATGGC	90	1	FALSE	0.33
Galnt1	NM_001160404	AGTGCCATGAG	4	TTGGATATGTT	63	1	FALSE	0.33
Galnt1	NM_013814	AGTGCCATGAG	4	TTGGATATGTT	63	1	TRUE	0.33
Mapkbp1	NM_011941	CTCGTTATGAT	16	GTTATGATGGC	3	1	FALSE	0.33
Axin1	NM_001159598	TCACTGATGCA	23	CCCAAAATGAA	15	1	FALSE	0.33
Axin1	NM_009733	TCACTGATGCA	23	CCCAAAATGAA	15	1	TRUE	0.33
Pla2g4a	NM_008869	ACCAAAATGTC	9	GGCGATATGCT	111	1	FALSE	0.33
Ccl27b	NM_001199960	AGTCCGATGTC	0	GTCCACATGGA	180	3	FALSE	0.32
Gm13306	NM_001199963	AGTCCGATGTC	0	GTCCACATGGA	180	3	FALSE	0.32
Gm2506	NM_001199966	AGTCCGATGTC	0	GTCCACATGGA	180	2	FALSE	0.32
LOC100861978	NM_001267703	AGTCCGATGTC	0	GTCCACATGGA	180	3	FALSE	0.32
Ttc4	NM_028209	GCTGCCATGGA	112.2	GCTTCCATGGA	39	2	FALSE	0.32
Timm23	NM_016897	GACCTCATGGA	392.6	ACTGGTATGAA	114	1	FALSE	0.32
Apba3	NM_018758	TCAGACATGGA	16	CCAACCATGGA	45	1	FALSE	0.32
Nav2	NM_175272	GAGAAGATGCC	0	TCCAAAATGAA	27	1	FALSE	0.32
Tbcb	NM_025548	AGCGAGATGGA	345.6	ACCGTGATGGT	33	1	FALSE	0.32
Arpp19	NM_021548	AGCACCATGTC	713.4	AAGGAAATGGA	48	2	FALSE	0.32
Cyth2	NM_001112701	GCCGCCATGGA	56	GAGCGCATGGA	48	1	FALSE	0.32
Cyth2	NM_011181	GCCGCCATGGA	56	GAGCGCATGGA	48	1	TRUE	0.32
Cdk1	NM_007659	GTAACTATGGA	277	GTGGCCATGAA	93	1	FALSE	0.32
Brip1	NM_178309	GGCAGAATGTC	21	CTTGCGATGAT	81	1	FALSE	0.32
Gpc6	NM_001079844	TGCACCATGCC	24	ACAGAAATGGA	210	1	FALSE	0.32
Gpc6	NM_011821	TGCACCATGCC	24	ACAGAAATGGA	210	1	TRUE	0.32
Uqcrh	NM_025641	CCCGACATGGG	763.4	CGAAAGATGCT	24	1	FALSE	0.32
Stx6	NM_021433	GGCGCCATGTC	9	ATGTCCATGGA	6	1	FALSE	0.32
Hbxip	NM_026774	GTAGCTATGCC	0	TGCGGGATGGA	162	1	FALSE	0.32
Fkbp1a	NM_008019	GCCGCCATGGG	398	ACGGGGATGCT	87	1	FALSE	0.32
Bik	NM_007546	GAACACATGTC	13.6	AGACTTATGGC	18	1	FALSE	0.32
Deptor	NM_145470	AGGAACATGGA	13.4	GAACGCATGGC	87	1	FALSE	0.32
Mest	NM_008590	GCGGCCATGGT	60.6	CGCAGGATGAG	27	1	FALSE	0.32
Anapc7	NM_019805	GGCAGGATGAG	252.6	CGGGACATGGC	27	1	FALSE	0.32
Ywhag	NM_018871	GTGAAGATGGT	2578	GACGATATGGC	66	1	FALSE	0.32
1110008P14Rik	NM_198001	CCCGCAATGTC	42.6	CTAGGCATGCC	27	1	FALSE	0.32
Zfp30	NM_013705	CAGGACATGAT	0	GGAATCATGGC	45	1	FALSE	0.32
Tnfaip2	NM_009396	AGGGTGATGCT	29	CTGAAGATGGT	9	1	FALSE	0.32
Slc5a3	NM_017391	ACCAGCATGAG	4	CTGGTCATGTG	60	1	FALSE	0.32
Klf3	NM_008453	GAAAGGATGCT	177	ATGCTCATGTT	6	1	FALSE	0.32
Zfp580	NM_026900	CTCCAGATGCT	21	GAGGTCATGGA	54	1	FALSE	0.32
Smg7	NM_001160257	TCCCAGATGAG	19	GCTGAAATGAC	78	2	FALSE	0.32
Cdk16	NM_011049	GTCGCCATGGA	0	GATCGGATGAA	9	1	FALSE	0.32
Zfp516	NM_001177464	GCCCTGATGGA	28	GCTGAGATGGA	24	1	FALSE	0.32
Zfp516	NM_183033	GCCCTGATGGA	28	GCTGAGATGGA	24	1	TRUE	0.32
Mettl22	NM_146247	AATAGCATGGG	13	CCAGCCATGGA	12	1	FALSE	0.32
Dusp1	NM_013642	CTGGCCATGGT	149.2	ATGGTGATGGA	6	1	FALSE	0.32
Fam116b	NM_027081	GCTACCATGGA	3	GCGGAGATGCC	96	1	FALSE	0.32
Cbr3	NM_173047	TCTGACATGTC	19	TTTAGAATGGA	288	1	FALSE	0.32
Glrx2	NM_023505	CTTCGAATGGG	0	TGTTCCATGGC	123	4	FALSE	0.32
Sbk1	NM_145587	GAGAAGATGAG	3	GAAGACATGCA	105	1	FALSE	0.32
Kansl1	NM_001081045	TGCTGAATGGC	82	GCTGCGATGGC	9	1	FALSE	0.32
Gm3448	NM_001123367	ATCAAGATGGA	9.6	GGCCGAATGGC	18	1	FALSE	0.32
Gm3417	NM_001123368	ATCAAGATGGA	14	GGCCGAATGGC	18	1	FALSE	0.32
Tcte3	NM_011560	ATCAAGATGGA	9.8	GGCCGAATGGC	18	1	FALSE	0.32
Tcte3	NM_198104	ATCAAGATGGA	9.8	GGCCGAATGGC	18	1	TRUE	0.32
Dtx3	NM_030714	GATCAAATGTC	0	TCCAGAATGGC	21	1	FALSE	0.32
Ccnj	NM_172839	GCTTCCATGGA	1	CTGTTCATGGA	213	1	FALSE	0.32
Ip6k2	NM_029634	CAGAGGATGAG	79	AGGACCATGGA	21	1	FALSE	0.32
Satb1	NM_001163631	CTGAGTATGGA	10	TCAGAAATGTC	45	1	FALSE	0.32
Satb1	NM_001163632	CTGAGTATGGA	10	TCAGAAATGTC	45	1	TRUE	0.32
Satb1	NM_009122	CTGAGTATGGA	10	TCAGAAATGTC	45	1	TRUE	0.32
Satb1	NM_001163630	CTGAGTATGGA	10	TCAGAAATGTC	45	1	TRUE	0.32
Abr	NM_198894	GAGACCATGCC	0	CCCACCATGTC	27	1	FALSE	0.32
Mxd4	NM_010753	GGCAGGATGGA	18.2	GCTAAGATGCA	297	1	FALSE	0.32
Fam83b	NM_001045518	AGCAACATGGA	5	TCATCAATGCT	15	1	FALSE	0.32
Sgk1	NM_001161845	TGGAAGATGGT	0	AAAGACATGAA	15	5	FALSE	0.32
Gm7102	NM_001177513	CCTGATATGTA	2	AAAAGAATGTC	390	1	FALSE	0.32
Rpa3	NM_026632	AGAATCATGGA	247	GACATAATGCA	12	1	FALSE	0.32
Hexdc	NM_001001333	ACCAACATGTC	0	TTTAAGATGAG	24	1	FALSE	0.32
Hexdc	NM_001146073	ACCAACATGTC	0	TTTAAGATGAG	24	1	TRUE	0.32
Sdccag3	NM_001085408	GCGGCGATGTC	35.2	CAGCTCATGGG	240	1	FALSE	0.32
Zfp715	NM_027264	ACGTCCATGAC	12.6	GGGGCCATGGC	63	1	FALSE	0.32
Ptprj	NM_001135657	AGTTCTATGTG	0	ATGTGTATGGA	6	2	FALSE	0.32
Atp6v1d	NM_023721	GTCAGGATGTC	514.4	TCGCGAATGGC	39	1	FALSE	0.32
Thnsl2	NM_001033929	AGGACCATGTG	2	CGGGGAATGGC	24	1	FALSE	0.32
Thnsl2	NM_178413	AGGACCATGTG	2	CGGGGAATGGC	24	1	TRUE	0.32
Tmc8	NM_001195088	CAGCACATGGG	0	ACTGGGATGTT	93	1	FALSE	0.32
Gls2	NM_001033264	GGGGGCATGCG	1	CGCTCCATGAG	9	1	FALSE	0.32
Mxra8	NM_024263	GGCGCCATGGA	0	CCCCGCATGGT	171	1	FALSE	0.32
Ddc	NM_001190448	TTCAACATGGA	3	AAGGAGATGGT	36	1	FALSE	0.32
Ddc	NM_016672	TTCAACATGGA	3	AAGGAGATGGT	36	1	TRUE	0.32
Xpo5	NM_028198	CTAGCCATGGA	188.8	ATGGAGATGGA	6	1	FALSE	0.32
D430042O09Rik	NM_001081022	CTAGGGATGGA	0	AAGGACATGGT	78	1	FALSE	0.32
Idnk	NM_001048060	ACGGTCATGGA	65.4	CTGGTGATGGG	27	1	FALSE	0.32
Idnk	NM_198004	ACGGTCATGGA	65.4	CTGGTGATGGG	27	1	TRUE	0.32
Mnat1	NM_008612	GACGCCATGGA	31.2	AAGCTGATGGT	63	1	FALSE	0.32
Tmem87a	NM_001110496	CGCTTCATGGC	135	GTGAAGATGGC	12	1	FALSE	0.32
Tmem87a	NM_001110497	CGCTTCATGGC	135	GTGAAGATGGC	12	1	TRUE	0.32
Tmem87a	NM_173734	CGCTTCATGGC	135	GTGAAGATGGC	12	1	TRUE	0.32
Pitx2	NM_001042502	TCGTCCATGAA	1	AACTGCATGAA	9	1	FALSE	0.32
D4Wsu53e	NM_023665	GGAGCCATGTC	53.6	GCCGCCATGTC	15	1	FALSE	0.32
Tspo	NM_009775	ATCACCATGCC	101.6	GGCTTCATGGG	60	1	FALSE	0.32
Acot10	NM_022816	AGTGCCATGAA	11	GCAGCGATGAG	15	1	FALSE	0.32
Zic3	NM_009575	CTACCTATGAC	427	ATGACGATGCT	6	1	FALSE	0.32
Xbp1	NM_013842	CTGGCTATGGT	66.4	CCGCTCATGGT	99	1	FALSE	0.32
2310044G17Rik	NM_173735	ATCCATATGCA	2	TTAGACATGGA	42	1	FALSE	0.32
Klhl28	NM_025707	ACTCAGATGGA	5.6	ACCTACATGCT	24	1	FALSE	0.32
Acrbp	NM_001127340	CAGGCCATGAT	8.4	GCCATGATGAA	3	1	FALSE	0.32
Acrbp	NM_016845	CAGGCCATGAT	8.4	GCCATGATGAA	3	1	TRUE	0.32
Msc	NM_010827	TAGGCGATGTC	5.2	TCGGAGATGAG	39	1	FALSE	0.31
Rab24	NM_009000	GGGAGCATGAG	71.2	GTGGTTATGCT	33	1	FALSE	0.31
Bcr	NM_001081412	CGCGCCATGGT	8.6	CCGCGCATGGA	66	1	FALSE	0.31
2700049A03Rik	NM_001163378	AACCAGATGAA	14	CTTAAAATGCC	45	1	FALSE	0.31
2700049A03Rik	NM_029818	AACCAGATGAA	14	CTTAAAATGCC	45	1	TRUE	0.31
Dab2ip	NM_001114124	GGCAGCATGTC	0	GGCAGCATGTC	171	3	FALSE	0.31
Uba1	NM_009457	CTGGGGATGTC	1	AACGGAATGGC	120	2	FALSE	0.31
Gli2	NM_001081125	TCTGAGATGGA	40.6	ATTGACATGAG	183	1	FALSE	0.31
Fnbp4	NM_018828	GGCCGCATGCG	0	CGGTTCATGAA	60	1	FALSE	0.31
Ccdc32	NM_199310	CTCCAGATGAA	98	ATGAAAATGTT	6	1	FALSE	0.31
Aftph	NM_001252503	GGAATAATGGA	41	ATTCGAATGTA	21	1	FALSE	0.31
Aftph	NM_181411	GGAATAATGGA	41	ATTCGAATGTA	21	1	TRUE	0.31
Atp6v0a1	NM_001243049	GAAGAAATGGA	4	CCAATTATGGA	57	2	FALSE	0.31
Pa2g4	NM_011119	AGGAAGATGTC	2177.6	TATAAGATGGG	66	1	FALSE	0.31
Pcdhgc4	NM_033582	TAGCGGATGGC	0	GCAGCAATGCC	9	1	FALSE	0.31
Steap3	NM_133186	ACTGCTATGTC	33.8	GGGGAGATGGA	12	1	FALSE	0.31
Steap3	NM_001085409	ACTGCTATGTC	33.8	GGGGAGATGGA	12	1	TRUE	0.31
Nckap5l	NM_001001884	AAGGTCATGGA	10	GACAGCATGGA	60	1	FALSE	0.31
Pank2	NM_153501	TTGCGGATGGG	77	GCGCCTATGGA	27	1	FALSE	0.31
Prr5l	NM_001083810	GGACCTATGAC	10.8	CACAAGATGGG	45	1	FALSE	0.31
Prr5l	NM_001110849	GGACCTATGAC	10.8	CACAAGATGGG	45	1	TRUE	0.31
Prr5l	NM_175181	GGACCTATGAC	10.8	CACAAGATGGG	45	1	TRUE	0.31
Slc7a3	NM_007515	ACTAGAATGCT	427	CTGGGTATGGG	66	1	FALSE	0.31
Gosr2	NM_019650	GGCGTCATGGA	30.8	TCTCACATGGG	54	1	FALSE	0.31
Cdh3	NM_001037809	TCAGTTATGGA	149	CAGGGCATGCA	186	2	FALSE	0.31
Cdh3	NM_007665	TCAGTTATGGA	149	CAGGGCATGCA	183	2	FALSE	0.31
Wdr24	NM_173741	GCAGACATGGA	4	GAAAAGATGTC	9	1	FALSE	0.31
3-Sep	NM_011889	GCAGCCATGTC	11	GTGCCCATGAA	45	1	FALSE	0.31
Ptbp2	NM_019550	TCGGCAATGGA	3	TCTAATATGAG	93	1	FALSE	0.31
Bmp2	NM_007553	TCGACCATGGT	0	CTCAGCATGTT	174	1	FALSE	0.31
Gsto1	NM_010362	TCAGCGATGTC	344.6	TACAGCATGAG	84	1	FALSE	0.31
Rnf40	NM_172281	GCCGCTATGTC	40.4	AAGAAGATGAA	63	1	FALSE	0.31
Ncoa7	NM_001111267	AGCACCATGAG	8.8	GAAAACATGCA	192	1	FALSE	0.31
T	NM_009309	GGGAGGATGAG	5	AACGAGATGAT	183	1	FALSE	0.31
Mul1	NM_026689	GTCGCCATGGA	60.6	AGTTCGATGGT	57	1	FALSE	0.31
Dnttip1	NM_133763	GGCGCCATGGG	27.4	AACATAATGAT	120	1	FALSE	0.31
Pdlim5	NM_001190852	GGAACCATGAG	147	TTCAACATGCC	75	1	FALSE	0.31
Pdlim5	NM_001190853	GGAACCATGAG	147	TTCAACATGCC	75	1	TRUE	0.31
Pdlim5	NM_001190854	GGAACCATGAG	147	TTCAACATGCC	75	1	TRUE	0.31
Pdlim5	NM_001190855	GGAACCATGAG	147	TTCAACATGCC	75	1	TRUE	0.31
Pdlim5	NM_001190856	GGAACCATGAG	147	TTCAACATGCC	75	1	TRUE	0.31
Pdlim5	NM_001190857	GGAACCATGAG	147	TTCAACATGCC	75	1	TRUE	0.31
Pdlim5	NM_019808	GGAACCATGAG	147	TTCAACATGCC	75	1	TRUE	0.31
Pdlim5	NM_019809	GGAACCATGAG	147	TTCAACATGCC	75	1	TRUE	0.31
Pdlim5	NM_022554	GGAACCATGAG	147	TTCAACATGCC	75	1	TRUE	0.31
Ints6	NM_008715	AGCACTATGCC	9	GCCTCTATGAA	39	1	FALSE	0.31
Hmbox1	NM_177338	TAAAGTATGCT	0	GAAACCATGTC	36	1	FALSE	0.31
Fuom	NM_026928	GCGGCCATGGT	18	GCGCGGATGGG	63	1	FALSE	0.31
Bag5	NM_027404	AGAAGTATGGA	25	ATGGATATGGG	6	1	FALSE	0.31
Ptpn23	NM_001081043	CCCGCGATGGA	113.2	CCCCGGATGCC	18	1	FALSE	0.31
Taf6l	NM_001177798	CCTGGGATGCA	2	GGGGCCATGTC	21	1	FALSE	0.31
Taf6l	NM_146092	CCTGGGATGCA	2	GGGGCCATGTC	21	1	TRUE	0.31
Atp6v1h	NM_133826	GTTTAGATGAC	167.2	ACCAAGATGGA	9	1	FALSE	0.31
Adm	NM_009627	CACAGAATGAA	5	ACCCTGATGTT	24	1	FALSE	0.31
Atp6v0a2	NM_011596	GCCGCCATGGG	21	GAGAGCATGTG	27	1	FALSE	0.31
Tmem170	NM_025781	GGCGGGATGGA	5	CCAGAGATGTG	135	1	FALSE	0.31
Krtcap2	NM_025327	GGCGTGATGGT	48	GCTGGCATGCA	66	1	FALSE	0.31
Psmb1	NM_011185	GGCGCGATGCT	721	CTGGGAATGGG	45	1	FALSE	0.31
Arl15	NM_172595	TGCCGGATGTC	85.2	CTGTACATGGA	36	1	FALSE	0.31
Rars	NM_025936	GAGAGGATGGA	749.2	AAAAACATGAT	216	1	FALSE	0.31
Shisa5	NM_026381	GCTAACATGGG	0	TATAAGATGTG	102	1	FALSE	0.31
Zfp941	NM_001001180	GAGGAGATGGA	0.8	GAGCCAATGAC	9	1	FALSE	0.31
Zfp719	NM_172482	GTCCACATGCT	5	GAGGACATGCC	66	1	FALSE	0.31
Wnt4	NM_009523	GGCACCATGAG	30.2	GTGCAGATGTG	165	1	FALSE	0.31
Cyp51	NM_020010	GTCGGGATGGT	223.6	CAGGCGATGGA	51	1	FALSE	0.3
Tulp4	NM_001103181	ATCGTCATGGA	7	GGCAGAATGCT	18	1	FALSE	0.3
Agpat9	NM_172715	TGAGACATGGA	0	ATCTACATGAA	114	1	FALSE	0.3
Lmo7	NM_201529	CTAGACATGGA	5.2	GAAGGGATGGA	9	1	FALSE	0.3
Smc4	NM_133786	GCCACCATGCG	50.8	GAAGAGATGGA	90	1	FALSE	0.3
Mrps36	NM_001190264	GTCACGATGGG	50.2	AGCAAGATGGC	12	1	FALSE	0.3
Mrps36	NM_025369	GTCACGATGGG	50.2	AGCAAGATGGC	12	1	TRUE	0.3
1810063B07Rik	NM_026209	CGCACCATGGA	55	CTGTCCATGTT	372	1	FALSE	0.3
Bex2	NM_009749	GGAGAAATGGA	72.2	CTCAACATGGA	39	1	FALSE	0.3
Tpr	NM_133780	TGACCCATGAC	11.2	GTACCCATGAC	48	1	FALSE	0.3
Kdm4b	NM_172132	GCAACCATGGG	9.6	AAGATCATGAC	45	1	FALSE	0.3
Hist2h2aa1	NM_013549	TTCGTGATGTC	1916.6	GTATACATGGC	153	1	FALSE	0.3
Hist2h2aa2	NM_178212	TTCGTGATGTC	1916.6	GTATACATGGC	153	1	FALSE	0.3
Traf6	NM_009424	GCTACTATGAG	60.8	GCTGCCATGGC	66	1	FALSE	0.3
Capzb	NM_001037761	GCCACCATGAG	4	GACCTGATGAG	36	1	FALSE	0.3
Capzb	NM_009798	GCCACCATGAG	4	GACCTGATGAG	36	1	TRUE	0.3
Smad5	NM_001164041	TATCAAATGAC	3.6	ACGTCAATGGC	9	1	FALSE	0.3
Smad5	NM_001164042	TATCAAATGAC	3.6	ACGTCAATGGC	9	1	TRUE	0.3
Smad5	NM_008541	TATCAAATGAC	3.6	ACGTCAATGGC	9	1	TRUE	0.3
Spats2	NM_139140	ACTGCAATGTC	61.8	GAGAATATGAA	93	1	FALSE	0.3
Cdc42ep5	NM_021454	CACGAGATGCC	13.6	CCGGTAATGAA	9	1	FALSE	0.3
0610010F05Rik	NM_027860	TAAAAGATGAG	7	AACCAAATGGT	51	1	FALSE	0.3
Rexo4	NM_207234	TGGGAAATGTG	45.6	GGGGAGATGAA	69	1	FALSE	0.3
Grik5	NM_008168	AGGAAGATGCC	1.2	CTGCGCATGGC	75	1	FALSE	0.3
Rcor2	NM_054048	GACAGCATGAT	8.2	AAGGGAATGCT	90	1	FALSE	0.3
Slc38a4	NM_027052	GGTCAAATGGA	318	GACCCCATGGA	9	1	FALSE	0.3
Shroom3	NM_001077595	GTCAGCATGAT	30	AGCATGATGCA	3	1	FALSE	0.3
Shroom3	NM_001077596	GTCAGCATGAT	30	AGCATGATGCA	3	1	TRUE	0.3
Cops2	NM_009939	GCCAAGATGTC	246.2	TCTGACATGGA	9	1	FALSE	0.3
0610010O12Rik	NM_001081365	TTCCCGATGAA	121.4	CAGCCAATGGG	75	1	FALSE	0.3
[truncated: 3,636 more rows]
