# Supplementary material for: Quantitative analysis of mammalian translation initiation sites by FACS-seq
Source: Mol Syst Biol. 2014 Aug 28;10(8):748. doi: 10.15252/msb.20145136 (PMC4299517; doi:10.15252/msb.20145136)
Supplement: Supplementary file 8 — Source Data for Figure 4 [file msb0010-0748-SD8.xlsx]

## Sheet: Sheet1
SOURCE DATA FOR FIGURE 4
TIS Sequence	TIS Efficiency by Flow Cytometry	Raw FACS-seq Data	Mononucleotide PWM	Dinucleotide PWM	Trinucleotide PWM
GCCACCAUGUU	1.03	0.55	1.08	1.09	0.68
GCCACCAUGUC	0.83	1.02	1.27	0.79	0.76
GCCACCAUGUA	1.17	0.88	1.16	1.05	0.81
GCCACCAUGUG	0.89	0.85	1.16	0.81	0.68
GCCACCAUGCU	0.99	0.8	0.93	1.08	0.65
GCCACCAUGCC	0.84	1.09	1.09	0.77	0.97
GCCACCAUGCA	1.15	0.9	1	1.21	0.99
GCCACCAUGCG	1.09	0.91	1	0.86	0.93
GCCACCAUGAU	0.98	1	1	1.09	0.76
GCCACCAUGAC	1.27	0.92	1.18	1.01	1.28
GCCACCAUGAA	0.89	1.09	1.08	1.03	0.91
GCCACCAUGAG	0.82	0.95	1.08	0.86	0.73
GCCACCAUGGU	0.97	0.57	1.06	0.78	0.71
GCCACCAUGGC	1.11	0.74	1.24	1	0.94
GCCACCAUGGA	0.82	0.91	1.14	0.77	0.87
GCCACCAUGGG	1	0.89	1.13	0.89	0.73
CUAGAAAUGAG	0.86	0.86	0.95	0.93	0.75
CUAAUAAUGAG	0.86	0.91	0.98	0.85	0.77
GUAGUAAUGAG	0.84	0.85	0.97	0.83	0.63
ACUAGUAUGAG	0.83	-	0.64	0.77	0.66
ACUGGUAUGAG	0.85	0.9	0.59	0.69	0.72
ACUAGGAUGAG	0.85	0.91	0.73	0.85	0.8
CAUAACAUGAG	0.86	0.92	0.75	0.83	0.71
AGUACCAUGAG	0.9	0.74	0.83	0.94	0.91
AGUAGUAUGAG	0.81	0.79	0.61	0.8	0.62
AGUCGUAUGAG	0.35	-	0.45	0.44	0.33
GUCCAGAUGAG	0.84	0.85	0.8	0.87	0.66
GUUCGGAUGAG	0.59	0.96	0.56	0.6	0.48
GUUUGGAUGAG	0.42	0.47	0.44	0.42	0.31
GUCUAGAUGAG	0.73	0.75	0.61	0.79	0.62
GUUUAGAUGAG	0.65	0.5	0.52	0.64	0.57
GUCUGGAUGGC	1.18	1	0.59	1.01	1.1
GUCUGGAUGGU	0.45	0.73	0.51	0.49	0.46
GUCUGGAUGCC	0.51	0.77	0.52	0.52	0.49
GUCUGGAUGUU	0.64	0.71	0.52	0.61	0.57
GUCUGGAUGAC	0.76	0.77	0.56	0.74	0.77
ACUGCCAUGGU	0.91	-	0.78	0.75	0.95
UGGGUGAUGGA	0.66	0.95	0.76	0.7	0.58
GGCUAAAUGAU	0.81	-	0.58	0.79	0.72
GCCGCUAUGUA	1.14	0.99	0.96	1.07	0.74
UACAGCAUGGC	1.21	1.13	0.86	1.12	1.3
AAUAACAUGUG	0.93	-	0.83	0.84	0.68
UGAUACAUGUG	0.57	-	0.57	0.67	0.44
CUACCGAUGCG	0.75	-	0.69	0.78	0.63
GGCCUAAUGUG	0.87	1.08	0.82	0.92	0.72
GGUGUAAUGAA	0.76	0.94	0.79	0.88	0.77
GCUUUAAUGGC	1.16	-	0.6	1.03	0.84
CUGGGAAUGUC	0.83	0.63	0.82	0.99	0.8
UCACAGAUGUG	0.79	-	0.8	0.88	0.73
CGGACAAUGCG	0.98	0.83	0.83	0.91	0.75
UCUAAAAUGUG	0.86	-	0.97	0.99	0.77
UUUUGCAUGCG	0.5	-	0.37	0.29	0.16
CACAAGAUGGU	0.93	-	0.88	0.89	0.73
GUAACUAUGAA	0.98	-	0.96	1.09	0.95
CACAAAAUGAC	1.2	1.39	1.04	1.1	0.98
CUCAAAAUGAC	1.22	1.26	1.14	1.11	1.2
GUCAACAUGAC	1.22	1.3	1.14	0.99	1.23
CUCAGCAUGAC	1.17	1.12	0.88	1.09	1.07
UUCAUUAUGAC	1.21	1.12	0.91	1.22	1.21
AUUGAGAUGGC	1.17	1.28	0.91	1.27	1.05
UGCAUCAUGAC	1.19	1.29	0.96	1.22	1.02
UGCAUGAUGAC	1.17	1.12	0.88	1.09	1.07
AUGAUGAUGAC	1.07	1.09	0.92	1.11	1.14
UAGAUUAUGGC	1.14	1.09	0.76	1.14	1.16
GCCACGAUGAC	1.2	0.96	1.2	1.04	1.43
CUUGCCAUGUC	0.8	0.9	0.9	0.98	0.75
UCCUGCAUGUC	0.41	0.66	0.55	0.56	0.35
GAUCUCAUGCU	0.49	0.51	0.49	0.6	0.48
AUCUGCAUGGG	0.58	0.67	0.5	0.68	0.59
ACGUACAUGAA	0.37	0.65	0.5	0.61	0.45
UCAUUUAUGGA	0.3	0.47	0.5	0.47	0.31
UAUAUUAUGGC	1.13	0.97	0.74	1.16	1.28
GCCAAGAUGAC	1.2	0.94	1.18	1.06	1.62
CUUGCCAUGUA	1.02	0.9	0.82	1.08	0.9
GAUCUCAUGGG	0.85	0.89	0.6	0.87	0.83
AUUUGCAUGGG	0.4	-	0.43	0.5	0.45
AAGUACAUGAA	0.34	0.51	0.46	0.48	0.35
AACUUUAUGAC	0.35	-	0.49	0.64	0.42
UCGUUUAUGGA	0.21	0.59	0.44	0.32	0.22
