# Supplementary material for: Quantitative analysis of mammalian translation initiation sites by FACS-seq
Source: Mol Syst Biol. 2014 Aug 28;10(8):748. doi: 10.15252/msb.20145136 (PMC4299517; doi:10.15252/msb.20145136)
Supplement: Supplementary file 9 — Source Data for Figure 5 [file msb0010-0748-SD9.xlsx]

## Sheet: Sheet1
SOURCE DATA FOR FIGURE 5
Part A
+4 Position	+5 Position	Median efficiency for TISs containing specified bases
U	U	84.4
U	C	82.5
U	A	87.4
U	G	81.9
C	U	78.1
C	C	72.7
C	A	85.1
C	G	77.7
A	U	80.2
A	C	89.6
A	A	79.9
A	G	78.1
G	U	77.5
G	C	100.1
G	A	76.3
G	G	88.1
Part B
-4 Position	-3 Position	Median efficiency for TISs containing specified bases
U	U	63.4
C	U	72.5
A	U	73.9
G	U	62.9
U	C	72.3
C	C	79.3
A	C	81.1
G	C	73.6
U	A	90.7
C	A	93.2
A	A	93.2
G	A	91.7
U	G	86.1
C	G	90.4
A	G	90.6
G	G	88.1
Part C
-3 Position	-2 Position	Median efficiency for TISs containing specified bases
U	U	65.9
U	C	75.2
U	A	69.8
U	G	55.9
C	U	76.2
C	C	79.7
C	A	80.5
C	G	68.5
A	U	91.8
A	C	92.3
A	A	93.2
A	G	91.3
G	U	87.5
G	C	90.7
G	A	90
G	G	87.4
