# Supplementary material for: Quantitative analysis of mammalian translation initiation sites by FACS-seq
Source: Mol Syst Biol. 2014 Aug 28;10(8):748. doi: 10.15252/msb.20145136 (PMC4299517; doi:10.15252/msb.20145136)
Supplement: Supplementary file 10 — Source Data for Figure 7 [file msb0010-0748-SD10.xlsx]

## Sheet: Sheet1
SOURCE DATA FOR FIGURE 7
	Predicted			Observed
	% Change in TIS Efficiency	± 95% CI		% Change in TIS Efficiency	± 95% CI
MAP2K3	-0.988522	0.0743338		-0.965723	0.00138545
MBP	-0.350867	0.204406		-0.566218	0.0107969
NOS1	-0.268953	0.0854795		-0.304395	0.0268728
PLD5	-0.21416	0.0882852		-0.102815	0.0289648
DAB2	0.0938686	0.12684		0.343475	0.0668886
MED8	0.458319	0.154166		0.726486	0.136153
DHX33	7.97783	21.0703		5.20445	0.205569
